# Supplementary material for: 4-Amino-N-(2,3-di­hydro-1,3-thia­zol-2-yl­idene)benzene­sulfonamide–2,4,6-tris­(pyr­idin-2-yl)-1,3,5-triazine (1/1)
Source: Acta Crystallogr Sect E Struct Rep Online. 2014 Mar 8;70(Pt 4):o402–3. doi: 10.1107/S1600536814004838 (PMC3998630; doi:10.1107/S1600536814004838)
Supplement: Supplementary file 1 [file e-70-0o402-sup1.cif]

##############################################################################
#                                                                            #
# This CIF contains the data in a paper accepted for publication in          #
# Acta Crystallographica Section E. It conforms to the requirements of       #
# Notes for Authors for Acta Crystallographica Section E, and has been       #
# peer reviewed under the auspices of the IUCr Commission on Journals.       #
#                                                                            #
# Full details of the Crystallographic Information File format               #
# are given in the paper "The Crystallographic Information File (CIF):       #
# a New Standard Archive File for Crystallography" by S. R. Hall, F. H.      #
# Allen and I. D. Brown [Acta Cryst. (1991), A47, 655-685].                  #
#                                                                            #
# The current version of the core CIF dictionary is obtainable from          #
# ftp://ftp.iucr.org/pub/cif_core.dic.                                       #
#                                                                            #
# Software is freely available for graphical display of the structure(s)     #
# in this CIF. For information consult the CIF software page                 #
# http://www.iucr.org/resources/cif/software.                                #
#                                                                            #
# This file may be used for bona fide research purposes within the           #
# scientific community so long as proper attribution is given to the journal # 
# article from which it was obtained.                                        #
#                                                                            #
##############################################################################
data_general
_audit_creation_method     SHELXL-97
_journal_date_recd_electronic     2014-03-02
_journal_date_accepted     2014-03-03
_journal_name_full     'Acta Crystallographica, Section E'
_journal_year     2014
_journal_volume     70
_journal_issue      4
_journal_page_first     o402
_journal_page_last     o403
_journal_paper_category     QO
_journal_paper_doi     10.1107/S1600536814004838
_journal_coeditor_code     HG5388
_publ_contact_author_name     ' Edward RT Tiekink '
_publ_contact_author_address
;
Department of Chemistry, University of Malaya,
50603 Kuala Lumpur, Malaysia
;
_publ_contact_author_email
;
edward.tiekink@gmail.com
;
_publ_contact_author_fax     ' (65) 6790 9801 '
_publ_contact_author_phone     ' (65) 6790 6775 '
_publ_section_title
;\
4-Amino-<i>N</i>-(2,3-dihydro-1,3-thiazol-2-ylidene)benzenesulfonamide--2,4,6-\
tris(pyridin-2-yl)-1,3,5-triazine (1/1)
;
loop_
    _publ_author_name
    _publ_author_address
    'Arman, Hadi D. '
;
Department of Chemistry, The University of Texas at San Antonio,
One UTSA Circle, San Antonio, Texas 78249-0698, USA
;
    'Kaulgud, Trupta'
;
Department of Chemistry, The University of Texas at San Antonio,
One UTSA Circle, San Antonio, Texas 78249-0698, USA
;
    'Tiekink, Edward R. T.'
;
Department of Chemistry, University of Malaya,
50603 Kuala Lumpur, Malaysia
;
_publ_section_synopsis     .
data_I
_database_code_depnum_ccdc_archive 'CCDC 989538'
_audit_creation_method     SHELXL-97
_chemical_name_systematic
;\
4-Amino-<i>N</i>-(2,3-dihydro-1,3-thiazol-2-ylidene)benzenesulfonamide;
2,4,6-tris(pyridin-2-yl)-1,3,5-triazine
;
_chemical_name_common     ?
_chemical_formula_moiety     'C18 H12 N6, C9 H9 N3 O2 S2'
_chemical_formula_sum     'C27 H21 N9 O2 S2'
_chemical_formula_iupac     'C18 H12 N6, C9 H9 N3 O2 S2'
_chemical_formula_weight     567.65
_chemical_melting_point     ?
_symmetry_cell_setting     triclinic
_symmetry_space_group_name_H-M     'P -1'
_symmetry_space_group_name_Hall     '-P 1'
loop_
    _symmetry_equiv_pos_as_xyz
    'x, y, z'
    '-x, -y, -z'
_cell_length_a     8.8109(13)
_cell_length_b     12.7222(16)
_cell_length_c     13.1696(14)
_cell_angle_alpha     66.227(6)
_cell_angle_beta     73.797(6)
_cell_angle_gamma     88.068(9)
_cell_volume     1292.1(3)
_cell_formula_units_Z     2
_cell_measurement_reflns_used     4931
_cell_measurement_theta_min     2.9582
_cell_measurement_theta_max     40.2419
_cell_measurement_temperature     98(2)
_exptl_crystal_description     'platelet'
_exptl_crystal_colour     'gold'
_exptl_crystal_size_max     0.49
_exptl_crystal_size_mid     0.45
_exptl_crystal_size_min     0.05
_exptl_crystal_density_diffrn     1.459
_exptl_crystal_density_meas     ?
_exptl_crystal_density_method     'not measured'
_exptl_crystal_F_000     588
_exptl_absorpt_coefficient_mu     0.252
_exptl_absorpt_correction_type     multi-scan
_exptl_absorpt_process_details     '(ABSCOR; Higashi, 1995)'
_exptl_absorpt_correction_T_min     0.7234
_exptl_absorpt_correction_T_max     1.0000
_exptl_special_details
;
;
_diffrn_ambient_temperature     98(2)
_diffrn_radiation_type     MoK\a
_diffrn_radiation_wavelength     0.71073
_diffrn_radiation_source     'sealed tube'
_diffrn_radiation_monochromator     graphite
_diffrn_measurement_device_type     'Rigaku AFC12\K/SATURN724'
_diffrn_measurement_method     \w
_diffrn_detector_area_resol_mean     28.5714
_diffrn_reflns_number     8512
_diffrn_reflns_av_R_equivalents     0.0215
_diffrn_reflns_av_sigmaI/netI     0.0322
_diffrn_reflns_theta_min     2.42
_diffrn_reflns_theta_max     27.50
_diffrn_reflns_theta_full     27.50
_diffrn_measured_fraction_theta_max     0.988
_diffrn_measured_fraction_theta_full     0.988
_diffrn_reflns_limit_h_min     -11
_diffrn_reflns_limit_h_max     7
_diffrn_reflns_limit_k_min     -16
_diffrn_reflns_limit_k_max     12
_diffrn_reflns_limit_l_min     -17
_diffrn_reflns_limit_l_max     17
_diffrn_standards_number     0
_diffrn_standards_interval_count     0
_diffrn_standards_interval_time     ?
_diffrn_standards_decay_%     0
_refine_special_details
;
Refinement of <i>F</i>^2^ against ALL reflections. The weighted <i>R</i>-factor
<i>wR</i> and goodness of fit <i>S</i> are based on <i>F</i>^2^, conventional
<i>R</i>-factors <i>R</i> are based on <i>F</i>, with <i>F</i> set to zero for
negative <i>F</i>^2^. The threshold expression of <i>F</i>^2^ >
2\s(<i>F</i>^2^) is used only for calculating <i>R</i>-factors(gt) <i>etc</i>.
and is not relevant to the choice of reflections for refinement.
<i>R</i>-factors based on <i>F</i>^2^ are statistically about twice as large
as those based on <i>F</i>, and <i>R</i>- factors based on ALL data will be
even larger.
;
_reflns_number_total     5885
_reflns_number_gt     5490
_reflns_threshold_expression     I>2\s(I)
_refine_ls_structure_factor_coef     Fsqd
_refine_ls_matrix_type     full
_refine_ls_R_factor_all     0.0472
_refine_ls_R_factor_gt     0.0435
_refine_ls_wR_factor_gt     0.0847
_refine_ls_wR_factor_ref     0.0869
_refine_ls_goodness_of_fit_ref     0.991
_refine_ls_restrained_S_all     0.991
_refine_ls_number_reflns     5885
_refine_ls_number_parameters     371
_refine_ls_number_restraints     0
_refine_ls_hydrogen_treatment     mixed
_refine_ls_weighting_scheme     calc
_refine_ls_weighting_details
         'calc w=1/[\s^2^(Fo^2^)+(0.0050P)^2^+1.8200P] where P=(Fo^2^+2Fc^2^)/3'
_atom_sites_solution_hydrogens     geom
_atom_sites_solution_primary     direct
_atom_sites_solution_secondary     difmap
_refine_ls_shift/su_max     0.000
_refine_ls_shift/su_mean     0.000
_refine_diff_density_max     0.477
_refine_diff_density_min     -0.387
_refine_ls_extinction_method     none
_refine_ls_extinction_coef     ?
loop_
    _atom_type_symbol
    _atom_type_description
    _atom_type_scat_dispersion_real
    _atom_type_scat_dispersion_imag
    _atom_type_scat_source
    'C' 'C' 0.0033 0.0016
                         'International Tables Vol C Tables 4.2.6.8 and 6.1.1.4'
    'H' 'H' 0.0000 0.0000
                         'International Tables Vol C Tables 4.2.6.8 and 6.1.1.4'
    'N' 'N' 0.0061 0.0033
                         'International Tables Vol C Tables 4.2.6.8 and 6.1.1.4'
    'O' 'O' 0.0106 0.0060
                         'International Tables Vol C Tables 4.2.6.8 and 6.1.1.4'
    'S' 'S' 0.1246 0.1234
                         'International Tables Vol C Tables 4.2.6.8 and 6.1.1.4'
_computing_data_collection
                 'CrystalClear (Molecular Structure Corporation & Rigaku, 2005)'
_computing_cell_refinement
                 'CrystalClear (Molecular Structure Corporation & Rigaku, 2005)'
_computing_data_reduction
                 'CrystalClear (Molecular Structure Corporation & Rigaku, 2005)'
_computing_structure_solution     'SHELXS97 (Sheldrick, 2008)'
_computing_structure_refinement     'SHELXL97 (Sheldrick, 2008)'
_computing_molecular_graphics
          'ORTEP-3 for Windows (Farrugia, 2012) and DIAMOND (Brandenburg, 2006)'
_computing_publication_material     'publCIF (Westrip, 2010)'
loop_
    _atom_site_type_symbol
    _atom_site_label
    _atom_site_fract_x
    _atom_site_fract_y
    _atom_site_fract_z
    _atom_site_U_iso_or_equiv
    _atom_site_adp_type
    _atom_site_calc_flag
    _atom_site_refinement_flags
    _atom_site_occupancy
    _atom_site_symmetry_multiplicity
    _atom_site_disorder_assembly
    _atom_site_disorder_group
    S S1 -0.04089(5) 0.03018(4) 0.25889(5) 0.02706(12) Uani d . 1 1 . .
    S S2 0.34188(5) 0.07956(3) 0.19769(3) 0.01620(10) Uani d . 1 1 . .
    O O1 0.23839(15) 0.12511(11) 0.27391(10) 0.0209(3) Uani d . 1 1 . .
    O O2 0.49844(15) 0.05721(11) 0.21024(11) 0.0223(3) Uani d . 1 1 . .
    N N1 0.04768(19) -0.14266(13) 0.21606(14) 0.0216(3) Uani d . 1 1 . .
    H H1N 0.105(3) -0.195(2) 0.196(2) 0.042(7) Uiso d . 1 1 . .
    N N2 0.26444(17) -0.04058(12) 0.21139(12) 0.0171(3) Uani d . 1 1 . .
    N N3 0.3779(2) 0.37727(13) -0.28932(13) 0.0206(3) Uani d . 1 1 . .
    H H2N 0.311(3) 0.4266(19) -0.3067(18) 0.025 Uiso d . 1 1 . .
    H H3N 0.424(3) 0.3527(18) -0.3439(19) 0.025 Uiso d . 1 1 . .
    C C1 0.1113(2) -0.05352(14) 0.22511(14) 0.0174(3) Uani d . 1 1 . .
    C C2 -0.1811(2) -0.06008(18) 0.2549(2) 0.0373(5) Uani d . 1 1 . .
    H H2 -0.2907 -0.0488 0.2670 0.045 Uiso calc R 1 1 . .
    C C3 -0.1146(2) -0.14667(18) 0.2330(2) 0.0322(5) Uani d . 1 1 . .
    H H3 -0.1729 -0.2058 0.2292 0.039 Uiso calc R 1 1 . .
    C C4 0.3594(2) 0.17515(14) 0.05455(14) 0.0166(3) Uani d . 1 1 . .
    C C5 0.2596(2) 0.26325(15) 0.02888(15) 0.0197(3) Uani d . 1 1 . .
    H H5 0.1867 0.2768 0.0898 0.024 Uiso calc R 1 1 . .
    C C6 0.2662(2) 0.33105(15) -0.08495(15) 0.0203(3) Uani d . 1 1 . .
    H H6 0.1987 0.3917 -0.1014 0.024 Uiso calc R 1 1 . .
    C C7 0.3712(2) 0.31199(14) -0.17696(14) 0.0168(3) Uani d . 1 1 . .
    C C8 0.4718(2) 0.22258(15) -0.14895(15) 0.0188(3) Uani d . 1 1 . .
    H H8 0.5445 0.2081 -0.2093 0.023 Uiso calc R 1 1 . .
    C C9 0.4662(2) 0.15621(14) -0.03585(15) 0.0182(3) Uani d . 1 1 . .
    H H9 0.5355 0.0968 -0.0189 0.022 Uiso calc R 1 1 . .
    N N4 0.71021(17) 0.54364(12) 0.51665(12) 0.0169(3) Uani d . 1 1 . .
    N N5 0.80820(17) 0.39937(12) 0.65988(12) 0.0178(3) Uani d . 1 1 . .
    N N6 0.65974(18) 0.54222(12) 0.70455(12) 0.0180(3) Uani d . 1 1 . .
    N N7 0.50169(17) 0.71447(12) 0.47243(12) 0.0178(3) Uani d . 1 1 . .
    N N8 0.83810(18) 0.44100(13) 0.36693(13) 0.0202(3) Uani d . 1 1 . .
    N N9 0.82618(18) 0.29923(13) 0.88291(13) 0.0209(3) Uani d . 1 1 . .
    C C10 0.6468(2) 0.58500(14) 0.59665(14) 0.0169(3) Uani d . 1 1 . .
    C C11 0.7905(2) 0.45104(14) 0.55329(14) 0.0171(3) Uani d . 1 1 . .
    C C12 0.7410(2) 0.44915(14) 0.73159(14) 0.0173(3) Uani d . 1 1 . .
    C C13 0.5545(2) 0.68775(14) 0.56574(14) 0.0164(3) Uani d . 1 1 . .
    C C14 0.4165(2) 0.80561(15) 0.44615(15) 0.0195(3) Uani d . 1 1 . .
    H H14 0.3777 0.8251 0.3809 0.023 Uiso calc R 1 1 . .
    C C15 0.3814(2) 0.87340(15) 0.50870(15) 0.0211(4) Uani d . 1 1 . .
    H H15 0.3192 0.9367 0.4873 0.025 Uiso calc R 1 1 . .
    C C16 0.4393(2) 0.84643(15) 0.60282(16) 0.0225(4) Uani d . 1 1 . .
    H H16 0.4197 0.8921 0.6464 0.027 Uiso calc R 1 1 . .
    C C17 0.5265(2) 0.75155(15) 0.63252(15) 0.0200(3) Uani d . 1 1 . .
    H H17 0.5665 0.7305 0.6974 0.024 Uiso calc R 1 1 . .
    C C18 0.8671(2) 0.39881(14) 0.47031(15) 0.0175(3) Uani d . 1 1 . .
    C C19 0.9006(2) 0.39032(16) 0.29539(16) 0.0236(4) Uani d . 1 1 . .
    H H19 0.8803 0.4190 0.2222 0.028 Uiso calc R 1 1 . .
    C C20 0.9932(2) 0.29850(16) 0.32140(16) 0.0242(4) Uani d . 1 1 . .
    H H20 1.0335 0.2646 0.2679 0.029 Uiso calc R 1 1 . .
    C C21 1.0255(2) 0.25734(16) 0.42662(16) 0.0236(4) Uani d . 1 1 . .
    H H21 1.0901 0.1952 0.4467 0.028 Uiso calc R 1 1 . .
    C C22 0.9619(2) 0.30844(15) 0.50265(15) 0.0205(3) Uani d . 1 1 . .
    H H22 0.9828 0.2822 0.5755 0.025 Uiso calc R 1 1 . .
    C C23 0.7547(2) 0.39769(14) 0.85213(15) 0.0185(3) Uani d . 1 1 . .
    C C24 0.8363(2) 0.25076(16) 0.99140(16) 0.0253(4) Uani d . 1 1 . .
    H H24 0.8869 0.1813 1.0139 0.030 Uiso calc R 1 1 . .
    C C25 0.7773(2) 0.29598(17) 1.07283(16) 0.0262(4) Uani d . 1 1 . .
    H H25 0.7867 0.2582 1.1492 0.031 Uiso calc R 1 1 . .
    C C26 0.7044(2) 0.39730(17) 1.04045(16) 0.0274(4) Uani d . 1 1 . .
    H H26 0.6625 0.4306 1.0942 0.033 Uiso calc R 1 1 . .
    C C27 0.6937(2) 0.44959(16) 0.92786(16) 0.0238(4) Uani d . 1 1 . .
    H H27 0.6453 0.5198 0.9031 0.029 Uiso calc R 1 1 . .
loop_
    _atom_site_aniso_label
    _atom_site_aniso_U_11
    _atom_site_aniso_U_22
    _atom_site_aniso_U_33
    _atom_site_aniso_U_12
    _atom_site_aniso_U_13
    _atom_site_aniso_U_23
    S1 0.0168(2) 0.0232(2) 0.0442(3) 0.00686(17) -0.0085(2) -0.0174(2)
    S2 0.0161(2) 0.0180(2) 0.01595(19) 0.00379(15) -0.00736(15) -0.00686(15)
    O1 0.0245(7) 0.0229(6) 0.0183(6) 0.0043(5) -0.0080(5) -0.0105(5)
    O2 0.0174(6) 0.0265(7) 0.0237(6) 0.0041(5) -0.0113(5) -0.0078(5)
    N1 0.0203(8) 0.0193(7) 0.0298(8) 0.0049(6) -0.0112(6) -0.0123(6)
    N2 0.0167(7) 0.0161(7) 0.0189(7) 0.0044(5) -0.0068(6) -0.0067(6)
    N3 0.0255(8) 0.0205(7) 0.0166(7) 0.0049(6) -0.0076(6) -0.0076(6)
    C1 0.0180(8) 0.0169(8) 0.0175(8) 0.0059(6) -0.0072(6) -0.0062(6)
    C2 0.0188(10) 0.0312(11) 0.0659(16) 0.0044(8) -0.0167(10) -0.0212(11)
    C3 0.0242(10) 0.0269(10) 0.0508(13) 0.0019(8) -0.0187(9) -0.0162(9)
    C4 0.0176(8) 0.0171(8) 0.0147(7) 0.0005(6) -0.0055(6) -0.0055(6)
    C5 0.0220(9) 0.0200(8) 0.0174(8) 0.0059(7) -0.0049(7) -0.0090(7)
    C6 0.0226(9) 0.0180(8) 0.0207(8) 0.0069(7) -0.0074(7) -0.0078(7)
    C7 0.0183(8) 0.0160(8) 0.0175(8) -0.0017(6) -0.0071(6) -0.0066(6)
    C8 0.0177(8) 0.0212(8) 0.0184(8) 0.0035(6) -0.0046(7) -0.0095(7)
    C9 0.0159(8) 0.0179(8) 0.0215(8) 0.0044(6) -0.0065(7) -0.0081(7)
    N4 0.0177(7) 0.0169(7) 0.0168(7) 0.0015(5) -0.0063(6) -0.0068(5)
    N5 0.0177(7) 0.0179(7) 0.0187(7) 0.0018(5) -0.0068(6) -0.0076(6)
    N6 0.0214(7) 0.0164(7) 0.0174(7) 0.0022(6) -0.0080(6) -0.0067(6)
    N7 0.0191(7) 0.0172(7) 0.0163(7) 0.0018(5) -0.0060(6) -0.0054(6)
    N8 0.0216(8) 0.0211(7) 0.0193(7) 0.0038(6) -0.0065(6) -0.0096(6)
    N9 0.0245(8) 0.0197(7) 0.0210(7) 0.0046(6) -0.0115(6) -0.0079(6)
    C10 0.0170(8) 0.0166(8) 0.0173(8) -0.0002(6) -0.0062(6) -0.0062(6)
    C11 0.0162(8) 0.0165(8) 0.0180(8) -0.0007(6) -0.0046(6) -0.0067(6)
    C12 0.0181(8) 0.0161(8) 0.0185(8) -0.0001(6) -0.0073(7) -0.0065(6)
    C13 0.0163(8) 0.0155(8) 0.0159(7) 0.0005(6) -0.0044(6) -0.0048(6)
    C14 0.0192(8) 0.0198(8) 0.0179(8) 0.0018(6) -0.0071(7) -0.0051(7)
    C15 0.0204(9) 0.0181(8) 0.0225(8) 0.0047(7) -0.0059(7) -0.0064(7)
    C16 0.0271(9) 0.0187(8) 0.0229(9) 0.0040(7) -0.0060(7) -0.0108(7)
    C17 0.0236(9) 0.0192(8) 0.0185(8) 0.0017(7) -0.0076(7) -0.0080(7)
    C18 0.0163(8) 0.0170(8) 0.0183(8) -0.0009(6) -0.0039(6) -0.0068(6)
    C19 0.0278(10) 0.0259(9) 0.0193(8) 0.0041(7) -0.0075(7) -0.0111(7)
    C20 0.0241(9) 0.0252(9) 0.0238(9) 0.0038(7) -0.0028(7) -0.0133(7)
    C21 0.0192(9) 0.0227(9) 0.0281(9) 0.0063(7) -0.0052(7) -0.0109(7)
    C22 0.0183(8) 0.0219(8) 0.0205(8) 0.0026(7) -0.0057(7) -0.0079(7)
    C23 0.0197(8) 0.0176(8) 0.0192(8) 0.0011(6) -0.0082(7) -0.0067(7)
    C24 0.0308(10) 0.0219(9) 0.0252(9) 0.0067(7) -0.0154(8) -0.0071(7)
    C25 0.0322(10) 0.0284(10) 0.0195(9) 0.0049(8) -0.0141(8) -0.0073(7)
    C26 0.0342(11) 0.0299(10) 0.0225(9) 0.0077(8) -0.0115(8) -0.0134(8)
    C27 0.0290(10) 0.0229(9) 0.0224(9) 0.0080(7) -0.0113(8) -0.0098(7)
_geom_special_details
;
All s.u.'s (except the s.u. in the dihedral angle between two l.s. planes) are
estimated using the full covariance matrix. The cell s.u.'s are taken into
account individually in the estimation of s.u.'s in distances, angles and
torsion angles; correlations between s.u.'s in cell parameters are only used
when they are defined by crystal symmetry. An approximate (isotropic)
treatment of cell s.u.'s is used for estimating s.u.'s involving l.s. planes.
;
loop_
    _geom_bond_atom_site_label_1
    _geom_bond_atom_site_label_2
    _geom_bond_site_symmetry_2
    _geom_bond_distance
    _geom_bond_publ_flag
    S1 C2 . 1.739(2) ?
    S1 C1 . 1.7559(17) ?
    S2 O2 . 1.4401(13) ?
    S2 O1 . 1.4482(13) ?
    S2 N2 . 1.6167(15) ?
    S2 C4 . 1.7489(17) ?
    N1 C1 . 1.343(2) ?
    N1 C3 . 1.384(2) ?
    N1 H1N . 0.90(3) ?
    N2 C1 . 1.317(2) ?
    N3 C7 . 1.359(2) ?
    N3 H2N . 0.86(2) ?
    N3 H3N . 0.89(2) ?
    C2 C3 . 1.326(3) ?
    C2 H2 . 0.9500 ?
    C3 H3 . 0.9500 ?
    C4 C5 . 1.392(2) ?
    C4 C9 . 1.397(2) ?
    C5 C6 . 1.381(2) ?
    C5 H5 . 0.9500 ?
    C6 C7 . 1.407(2) ?
    C6 H6 . 0.9500 ?
    C7 C8 . 1.411(2) ?
    C8 C9 . 1.372(2) ?
    C8 H8 . 0.9500 ?
    C9 H9 . 0.9500 ?
    N4 C11 . 1.341(2) ?
    N4 C10 . 1.341(2) ?
    N5 C12 . 1.337(2) ?
    N5 C11 . 1.341(2) ?
    N6 C12 . 1.337(2) ?
    N6 C10 . 1.338(2) ?
    N7 C14 . 1.338(2) ?
    N7 C13 . 1.347(2) ?
    N8 C19 . 1.335(2) ?
    N8 C18 . 1.343(2) ?
    N9 C24 . 1.337(2) ?
    N9 C23 . 1.345(2) ?
    C10 C13 . 1.490(2) ?
    C11 C18 . 1.495(2) ?
    C12 C23 . 1.492(2) ?
    C13 C17 . 1.391(2) ?
    C14 C15 . 1.390(2) ?
    C14 H14 . 0.9500 ?
    C15 C16 . 1.383(3) ?
    C15 H15 . 0.9500 ?
    C16 C17 . 1.388(2) ?
    C16 H16 . 0.9500 ?
    C17 H17 . 0.9500 ?
    C18 C22 . 1.393(2) ?
    C19 C20 . 1.385(3) ?
    C19 H19 . 0.9500 ?
    C20 C21 . 1.379(3) ?
    C20 H20 . 0.9500 ?
    C21 C22 . 1.388(2) ?
    C21 H21 . 0.9500 ?
    C22 H22 . 0.9500 ?
    C23 C27 . 1.388(2) ?
    C24 C25 . 1.385(3) ?
    C24 H24 . 0.9500 ?
    C25 C26 . 1.382(3) ?
    C25 H25 . 0.9500 ?
    C26 C27 . 1.389(3) ?
    C26 H26 . 0.9500 ?
    C27 H27 . 0.9500 ?
loop_
    _geom_angle_atom_site_label_1
    _geom_angle_atom_site_label_2
    _geom_angle_atom_site_label_3
    _geom_angle_site_symmetry_1
    _geom_angle_site_symmetry_3
    _geom_angle
    _geom_angle_publ_flag
    C2 S1 C1 . . 91.05(9) ?
    O2 S2 O1 . . 117.20(8) ?
    O2 S2 N2 . . 105.59(8) ?
    O1 S2 N2 . . 111.61(8) ?
    O2 S2 C4 . . 108.79(8) ?
    O1 S2 C4 . . 108.12(8) ?
    N2 S2 C4 . . 104.82(8) ?
    C1 N1 C3 . . 115.58(16) ?
    C1 N1 H1N . . 123.4(16) ?
    C3 N1 H1N . . 120.9(16) ?
    C1 N2 S2 . . 119.62(12) ?
    C7 N3 H2N . . 121.0(14) ?
    C7 N3 H3N . . 120.2(14) ?
    H2N N3 H3N . . 115(2) ?
    N2 C1 N1 . . 121.27(15) ?
    N2 C1 S1 . . 129.99(13) ?
    N1 C1 S1 . . 108.72(13) ?
    C3 C2 S1 . . 111.04(16) ?
    C3 C2 H2 . . 124.5 ?
    S1 C2 H2 . . 124.5 ?
    C2 C3 N1 . . 113.58(18) ?
    C2 C3 H3 . . 123.2 ?
    N1 C3 H3 . . 123.2 ?
    C5 C4 C9 . . 119.38(15) ?
    C5 C4 S2 . . 121.31(13) ?
    C9 C4 S2 . . 119.07(13) ?
    C6 C5 C4 . . 120.18(16) ?
    C6 C5 H5 . . 119.9 ?
    C4 C5 H5 . . 119.9 ?
    C5 C6 C7 . . 121.20(16) ?
    C5 C6 H6 . . 119.4 ?
    C7 C6 H6 . . 119.4 ?
    N3 C7 C6 . . 121.83(16) ?
    N3 C7 C8 . . 120.52(16) ?
    C6 C7 C8 . . 117.64(15) ?
    C9 C8 C7 . . 121.02(16) ?
    C9 C8 H8 . . 119.5 ?
    C7 C8 H8 . . 119.5 ?
    C8 C9 C4 . . 120.57(16) ?
    C8 C9 H9 . . 119.7 ?
    C4 C9 H9 . . 119.7 ?
    C11 N4 C10 . . 114.23(14) ?
    C12 N5 C11 . . 114.75(15) ?
    C12 N6 C10 . . 114.91(15) ?
    C14 N7 C13 . . 117.16(15) ?
    C19 N8 C18 . . 117.21(16) ?
    C24 N9 C23 . . 117.49(16) ?
    N6 C10 N4 . . 125.46(16) ?
    N6 C10 C13 . . 115.56(15) ?
    N4 C10 C13 . . 118.97(15) ?
    N4 C11 N5 . . 125.49(15) ?
    N4 C11 C18 . . 118.45(15) ?
    N5 C11 C18 . . 116.06(15) ?
    N6 C12 N5 . . 125.13(15) ?
    N6 C12 C23 . . 116.30(15) ?
    N5 C12 C23 . . 118.56(15) ?
    N7 C13 C17 . . 122.90(16) ?
    N7 C13 C10 . . 117.34(15) ?
    C17 C13 C10 . . 119.76(15) ?
    N7 C14 C15 . . 123.83(16) ?
    N7 C14 H14 . . 118.1 ?
    C15 C14 H14 . . 118.1 ?
    C16 C15 C14 . . 118.37(16) ?
    C16 C15 H15 . . 120.8 ?
    C14 C15 H15 . . 120.8 ?
    C15 C16 C17 . . 118.85(16) ?
    C15 C16 H16 . . 120.6 ?
    C17 C16 H16 . . 120.6 ?
    C16 C17 C13 . . 118.88(16) ?
    C16 C17 H17 . . 120.6 ?
    C13 C17 H17 . . 120.6 ?
    N8 C18 C22 . . 122.68(16) ?
    N8 C18 C11 . . 117.51(15) ?
    C22 C18 C11 . . 119.80(15) ?
    N8 C19 C20 . . 123.98(17) ?
    N8 C19 H19 . . 118.0 ?
    C20 C19 H19 . . 118.0 ?
    C21 C20 C19 . . 118.51(17) ?
    C21 C20 H20 . . 120.7 ?
    C19 C20 H20 . . 120.7 ?
    C20 C21 C22 . . 118.67(17) ?
    C20 C21 H21 . . 120.7 ?
    C22 C21 H21 . . 120.7 ?
    C21 C22 C18 . . 118.91(17) ?
    C21 C22 H22 . . 120.5 ?
    C18 C22 H22 . . 120.5 ?
    N9 C23 C27 . . 122.59(16) ?
    N9 C23 C12 . . 116.79(15) ?
    C27 C23 C12 . . 120.61(16) ?
    N9 C24 C25 . . 123.73(17) ?
    N9 C24 H24 . . 118.1 ?
    C25 C24 H24 . . 118.1 ?
    C26 C25 C24 . . 118.44(17) ?
    C26 C25 H25 . . 120.8 ?
    C24 C25 H25 . . 120.8 ?
    C25 C26 C27 . . 118.78(18) ?
    C25 C26 H26 . . 120.6 ?
    C27 C26 H26 . . 120.6 ?
    C23 C27 C26 . . 118.97(17) ?
    C23 C27 H27 . . 120.5 ?
    C26 C27 H27 . . 120.5 ?
loop_
    _geom_torsion_atom_site_label_1
    _geom_torsion_atom_site_label_2
    _geom_torsion_atom_site_label_3
    _geom_torsion_atom_site_label_4
    _geom_torsion_site_symmetry_1
    _geom_torsion_site_symmetry_2
    _geom_torsion_site_symmetry_3
    _geom_torsion_site_symmetry_4
    _geom_torsion
    _geom_torsion_publ_flag
    O2 S2 N2 C1 . . . . 167.64(13) ?
    O1 S2 N2 C1 . . . . 39.26(16) ?
    C4 S2 N2 C1 . . . . -77.54(15) ?
    S2 N2 C1 N1 . . . . 167.95(13) ?
    S2 N2 C1 S1 . . . . -13.5(2) ?
    C3 N1 C1 N2 . . . . 179.67(17) ?
    C3 N1 C1 S1 . . . . 0.9(2) ?
    C2 S1 C1 N2 . . . . 179.95(18) ?
    C2 S1 C1 N1 . . . . -1.38(15) ?
    C1 S1 C2 C3 . . . . 1.62(19) ?
    S1 C2 C3 N1 . . . . -1.4(3) ?
    C1 N1 C3 C2 . . . . 0.4(3) ?
    O2 S2 C4 C5 . . . . -140.37(14) ?
    O1 S2 C4 C5 . . . . -12.10(17) ?
    N2 S2 C4 C5 . . . . 107.07(15) ?
    O2 S2 C4 C9 . . . . 45.36(16) ?
    O1 S2 C4 C9 . . . . 173.63(13) ?
    N2 S2 C4 C9 . . . . -67.20(15) ?
    C9 C4 C5 C6 . . . . 0.1(3) ?
    S2 C4 C5 C6 . . . . -174.18(14) ?
    C4 C5 C6 C7 . . . . 1.0(3) ?
    C5 C6 C7 N3 . . . . 179.31(17) ?
    C5 C6 C7 C8 . . . . -1.2(3) ?
    N3 C7 C8 C9 . . . . 179.96(16) ?
    C6 C7 C8 C9 . . . . 0.5(3) ?
    C7 C8 C9 C4 . . . . 0.5(3) ?
    C5 C4 C9 C8 . . . . -0.8(3) ?
    S2 C4 C9 C8 . . . . 173.57(14) ?
    C12 N6 C10 N4 . . . . -1.4(2) ?
    C12 N6 C10 C13 . . . . 179.14(14) ?
    C11 N4 C10 N6 . . . . 0.7(2) ?
    C11 N4 C10 C13 . . . . -179.88(14) ?
    C10 N4 C11 N5 . . . . 0.9(2) ?
    C10 N4 C11 C18 . . . . -179.52(15) ?
    C12 N5 C11 N4 . . . . -1.6(2) ?
    C12 N5 C11 C18 . . . . 178.84(14) ?
    C10 N6 C12 N5 . . . . 0.7(2) ?
    C10 N6 C12 C23 . . . . -178.71(15) ?
    C11 N5 C12 N6 . . . . 0.7(2) ?
    C11 N5 C12 C23 . . . . -179.92(15) ?
    C14 N7 C13 C17 . . . . -1.2(2) ?
    C14 N7 C13 C10 . . . . 178.86(15) ?
    N6 C10 C13 N7 . . . . -162.39(15) ?
    N4 C10 C13 N7 . . . . 18.1(2) ?
    N6 C10 C13 C17 . . . . 17.7(2) ?
    N4 C10 C13 C17 . . . . -161.75(16) ?
    C13 N7 C14 C15 . . . . 0.5(3) ?
    N7 C14 C15 C16 . . . . 0.9(3) ?
    C14 C15 C16 C17 . . . . -1.5(3) ?
    C15 C16 C17 C13 . . . . 0.8(3) ?
    N7 C13 C17 C16 . . . . 0.6(3) ?
    C10 C13 C17 C16 . . . . -179.51(16) ?
    C19 N8 C18 C22 . . . . 2.0(3) ?
    C19 N8 C18 C11 . . . . -176.87(16) ?
    N4 C11 C18 N8 . . . . -6.3(2) ?
    N5 C11 C18 N8 . . . . 173.32(15) ?
    N4 C11 C18 C22 . . . . 174.83(16) ?
    N5 C11 C18 C22 . . . . -5.6(2) ?
    C18 N8 C19 C20 . . . . -0.5(3) ?
    N8 C19 C20 C21 . . . . -1.0(3) ?
    C19 C20 C21 C22 . . . . 1.0(3) ?
    C20 C21 C22 C18 . . . . 0.4(3) ?
    N8 C18 C22 C21 . . . . -2.0(3) ?
    C11 C18 C22 C21 . . . . 176.84(16) ?
    C24 N9 C23 C27 . . . . 0.5(3) ?
    C24 N9 C23 C12 . . . . -178.59(16) ?
    N6 C12 C23 N9 . . . . 175.31(15) ?
    N5 C12 C23 N9 . . . . -4.1(2) ?
    N6 C12 C23 C27 . . . . -3.8(2) ?
    N5 C12 C23 C27 . . . . 176.81(17) ?
    C23 N9 C24 C25 . . . . 0.2(3) ?
    N9 C24 C25 C26 . . . . -0.4(3) ?
    C24 C25 C26 C27 . . . . -0.1(3) ?
    N9 C23 C27 C26 . . . . -1.0(3) ?
    C12 C23 C27 C26 . . . . 178.08(17) ?
    C25 C26 C27 C23 . . . . 0.7(3) ?
loop_
    _geom_hbond_atom_site_label_D
    _geom_hbond_atom_site_label_H
    _geom_hbond_atom_site_label_A
    _geom_hbond_site_symmetry_A
    _geom_hbond_distance_DH
    _geom_hbond_distance_HA
    _geom_hbond_distance_DA
    _geom_hbond_angle_DHA
    N1 H1N N9 2_656 0.90(3) 1.98(3) 2.835(3) 158(2)
    N3 H2N N8 2_665 0.85(3) 2.13(3) 2.983(3) 174(2)
    N3 H3N N7 2_665 0.89(2) 2.13(2) 3.010(2) 171(3)
    C2 H2 O2 1_455 0.95 2.37 3.237(3) 151
    C16 H16 O2 2_666 0.95 2.50 3.331(2) 145
    C20 H20 O1 1_655 0.95 2.48 3.156(3) 128
