# Supplementary material for: 4-Amino-N-(2,3-di­hydro-1,3-thia­zol-2-yl­idene)benzene­sulfonamide–2,4,6-tris­(pyr­idin-2-yl)-1,3,5-triazine (1/1)
Source: Acta Crystallogr Sect E Struct Rep Online. 2014 Mar 8;70(Pt 4):o402–3. doi: 10.1107/S1600536814004838 (PMC3998630; doi:10.1107/S1600536814004838)
Supplement: Supplementary file 2 [file e-70-0o402-Isup2.hkl]

#
# h,k,l, Fc-squared, Fo-squared, sigma(Fo-squared) and status flag
#
data_I
_shelx_title ' cd0273a'
_shelx_refln_list_code          4
_shelx_F_calc_maximum      112.00
_exptl_crystal_F_000       588.00
_reflns_d_resolution_high  0.7696
 
loop_
 _symmetry_equiv_pos_as_xyz
 'x, y, z'
 '-x, -y, -z'
 
_cell_length_a     8.8109
_cell_length_b    12.7222
_cell_length_c    13.1696
_cell_angle_alpha  66.227
_cell_angle_beta   73.797
_cell_angle_gamma  88.068
 
_shelx_F_squared_multiplier     1.000
 
loop_
 _refln_index_h
 _refln_index_k
 _refln_index_l
 _refln_F_squared_calc
 _refln_F_squared_meas
 _refln_F_squared_sigma
 _refln_observed_status
   1   0   0      786.55      751.98      7.73 o
   2   0   0      358.25      330.52      4.78 o
   3   0   0      166.34      132.91      5.09 o
   4   0   0      653.71      696.05      6.60 o
   5   0   0        4.71       10.91      1.69 o
   6   0   0      662.28      638.52     12.10 o
   7   0   0      284.39      280.18     18.31 o
   8   0   0      108.14      125.70     10.45 o
   9   0   0       24.17       13.26      2.92 o
  10   0   0      353.91      381.76     21.59 o
 -10   1   0      432.07      418.57     21.01 o
  -9   1   0      289.43      323.47     21.81 o
  -8   1   0      559.15      545.11     14.03 o
  -7   1   0      300.53      299.71     16.62 o
  -6   1   0       80.57      100.92      7.08 o
  -5   1   0       56.70       75.96      5.36 o
  -4   1   0      398.24      406.73      5.08 o
  -3   1   0       21.11       21.72      1.83 o
  -2   1   0       26.58       40.76      6.22 o
  -1   1   0       15.99       11.91      0.84 o
   1   1   0       26.78       27.82      2.24 o
   3   1   0       38.14       36.74      3.74 o
   4   1   0        5.20        8.09      1.99 o
   5   1   0        0.02        4.76      1.62 o
   6   1   0      107.19      134.64     11.22 o
   7   1   0      210.66      222.64     14.68 o
   8   1   0      502.89      537.68     24.19 o
   9   1   0      294.06      322.17     24.08 o
  10   1   0        9.01       14.08      3.56 o
 -10   2   0        0.25       -2.26      2.83 o
  -9   2   0        0.26        3.76      1.67 o
  -8   2   0      834.59      795.76     19.17 o
  -7   2   0        0.24        9.74      2.68 o
  -6   2   0        1.11        0.83      1.18 o
  -5   2   0     1695.03     1669.79      8.13 o
  -4   2   0      687.83      702.63      9.58 o
  -3   2   0       21.34       22.40      2.35 o
  -2   2   0        8.37        3.87      1.21 o
  -1   2   0     6451.07     6488.81    103.36 o
   0   2   0        6.67        8.35      0.41 o
   1   2   0     1029.01      960.74     10.81 o
   3   2   0     6962.06     6946.16    111.29 o
   4   2   0        1.77       -0.17      1.47 o
   5   2   0        0.78        7.54      2.24 o
   6   2   0      178.64      192.11     16.23 o
   7   2   0      291.12      316.97     14.77 o
   8   2   0      131.01      123.81     10.47 o
   9   2   0        5.98        6.99      2.09 o
  10   2   0       74.69       79.38     10.41 o
 -10   3   0        2.15        7.10      3.85 o
  -9   3   0      323.61      333.82     13.94 o
  -8   3   0      146.75      147.36     12.67 o
  -7   3   0        9.01       16.96      4.26 o
  -6   3   0      456.85      475.04      8.97 o
  -5   3   0     1461.81     1502.79     12.99 o
  -4   3   0      746.88      808.81      8.14 o
  -3   3   0       24.97       35.26      2.54 o
  -2   3   0      907.38      839.60      7.48 o
  -1   3   0      754.08      733.83      7.64 o
   0   3   0      604.12      631.66      3.22 o
   1   3   0     3331.40     3385.69     57.70 o
   2   3   0     3398.28     3329.48     33.24 o
   3   3   0       76.07       70.19      5.27 o
   4   3   0      309.57      309.01      4.59 o
   5   3   0     2432.40     2500.31     21.64 o
   6   3   0       35.16       36.31      5.29 o
   7   3   0       55.99       50.60      5.09 o
   8   3   0      349.07      371.12     21.62 o
   9   3   0       20.81       20.92      2.86 o
  10   3   0       27.59       27.38      4.27 o
 -10   4   0        0.32       -0.37      2.44 o
  -9   4   0      532.88      590.12     26.33 o
  -8   4   0      152.46      164.23     13.22 o
  -7   4   0       16.05       13.31      2.58 o
  -6   4   0       40.72       42.69      6.06 o
  -5   4   0      286.36      254.62     11.86 o
  -4   4   0      295.57      302.56      9.87 o
  -3   4   0      302.38      327.39      3.91 o
  -2   4   0       69.23       79.85      4.93 o
   0   4   0      120.75      107.23      0.89 o
   1   4   0      167.14      158.55      1.78 o
   2   4   0     2003.10     1906.59     19.70 o
   3   4   0        8.64       12.23      1.24 o
   4   4   0     3340.99     3622.67     16.37 o
   5   4   0       93.24       80.58     10.10 o
   6   4   0      310.01      331.94     16.64 o
   7   4   0      117.58      127.69      9.90 o
   8   4   0        0.23        6.50      2.40 o
   9   4   0        7.46        5.27      2.12 o
  10   4   0        0.36       -3.38      2.53 o
 -10   5   0        3.45        7.85      2.23 o
  -9   5   0      139.55      154.59     13.96 o
  -8   5   0      252.06      264.43     15.12 o
  -7   5   0      436.35      415.74      7.14 o
  -6   5   0      249.25      283.30     23.65 o
  -5   5   0      267.80      279.86     14.38 o
  -4   5   0       37.07       49.18      3.85 o
  -3   5   0       11.85       21.59      1.92 o
  -2   5   0     1303.00     1375.08      5.35 o
  -1   5   0       68.66       86.33      2.27 o
   0   5   0      113.99      101.55      1.00 o
   1   5   0     1099.49     1092.52     32.63 o
   2   5   0     1249.72     1171.23      6.67 o
   3   5   0      380.66      397.85      4.42 o
   4   5   0      396.39      421.30      6.62 o
   5   5   0       57.06       57.04      5.26 o
   6   5   0      153.52      147.04     10.83 o
   7   5   0       21.37       24.00      3.56 o
   8   5   0       34.31       34.96      4.36 o
   9   5   0        1.12        5.18      1.74 o
  10   5   0        1.47        1.31      2.55 o
 -10   6   0      131.84      117.23     13.42 o
  -9   6   0      140.37      154.43     12.44 o
  -8   6   0       94.82       81.14      7.04 o
  -7   6   0      351.56      358.94     16.36 o
  -6   6   0      222.62      222.55     16.51 o
  -5   6   0       68.43       62.65      7.32 o
  -4   6   0      396.25      414.49      5.71 o
  -3   6   0       50.59       85.70      5.09 o
  -2   6   0      818.03      943.18      3.67 o
  -1   6   0       22.20       28.40      1.41 o
   0   6   0     1446.54     1426.12      4.91 o
   1   6   0      356.35      328.02      3.04 o
   2   6   0     1155.63     1168.95      7.47 o
   3   6   0      108.03      133.72      9.79 o
   4   6   0      607.39      616.53      9.87 o
   5   6   0      759.49      747.55     16.40 o
   6   6   0     1177.25     1216.61     11.20 o
   7   6   0        1.51        5.03      2.47 o
   8   6   0        2.57       -0.54      1.85 o
   9   6   0        1.00        5.81      1.62 o
 -10   7   0      200.56      196.59     18.85 o
  -9   7   0      347.07      354.16     19.04 o
  -8   7   0       95.35       86.05      9.82 o
  -7   7   0       19.34       13.27      2.40 o
  -6   7   0      707.01      681.40      7.53 o
  -5   7   0      224.25      227.61     11.85 o
  -4   7   0       53.79       68.81      6.04 o
  -3   7   0      130.43      120.56      9.26 o
  -2   7   0       65.28       74.64      5.61 o
   1   7   0      648.63      621.04      5.17 o
   2   7   0       44.85       46.47      4.14 o
   3   7   0        1.18        1.54      0.87 o
   4   7   0      722.05      737.22      9.53 o
   5   7   0     1112.07     1110.60      9.38 o
   6   7   0       97.47       99.69      6.38 o
   7   7   0      201.62      205.38      9.14 o
   8   7   0       63.00       53.76      4.12 o
   9   7   0       10.93       15.38      4.21 o
  -9   8   0      165.06      155.55      8.69 o
  -8   8   0        0.75        2.36      1.32 o
  -7   8   0      183.03      169.10     10.31 o
  -6   8   0      730.10      735.78     15.10 o
  -5   8   0       32.53       17.85      2.05 o
  -4   8   0      258.58      258.80     16.54 o
  -3   8   0      146.95      131.50      5.39 o
  -2   8   0       17.93       22.09      1.30 o
  -1   8   0      368.82      377.05      4.82 o
   0   8   0     1058.78     1106.87      6.29 o
   1   8   0     2042.13     2112.95     11.14 o
   2   8   0      207.21      215.34     10.63 o
   3   8   0        8.16       10.36      1.33 o
   4   8   0      484.05      434.43      9.45 o
   5   8   0      110.65      108.40      7.96 o
   6   8   0       73.72       64.33      4.54 o
   7   8   0      240.07      263.59     16.62 o
   8   8   0       71.35       62.64      7.17 o
  -9   9   0       90.30       90.14     11.62 o
  -8   9   0       25.63       24.87      4.41 o
  -7   9   0       39.74       53.58      6.85 o
  -6   9   0      515.54      441.49     12.38 o
  -5   9   0      116.97       87.58      7.32 o
  -4   9   0      333.49      322.67      5.06 o
  -3   9   0       25.61       21.32      1.85 o
  -2   9   0        0.01        0.38      0.47 o
  -1   9   0       58.52       48.11      3.18 o
   0   9   0      559.73      532.40     18.04 o
   1   9   0        0.29        0.57      0.65 o
   2   9   0      802.00      799.26     10.86 o
   3   9   0      492.70      504.29      4.94 o
   4   9   0      425.94      433.25      9.04 o
   5   9   0       13.08       10.69      1.58 o
   6   9   0       75.13       82.02      8.08 o
   7   9   0      203.23      201.47     13.19 o
   8   9   0       89.71       81.81      8.94 o
  -8  10   0       35.33       31.95      5.10 o
  -7  10   0      496.72      443.46     14.46 o
  -6  10   0      394.67      345.42      9.22 o
  -5  10   0      447.45      366.49     10.68 o
  -4  10   0     1256.18     1192.49     12.45 o
  -3  10   0       92.32       81.42      3.85 o
  -2  10   0       60.03       51.00      3.21 o
  -1  10   0      257.58      253.44      3.85 o
   0  10   0      201.11      186.06      4.95 o
   1  10   0      141.54      129.52     13.17 o
   2  10   0       60.20       59.07      4.74 o
   3  10   0      149.20      150.29      8.18 o
   4  10   0       49.29       47.54      3.55 o
   5  10   0       22.35       21.97      2.64 o
   6  10   0      284.44      284.29     16.63 o
   7  10   0       66.56       76.37      8.72 o
  -8  11   0       16.19       13.26      3.45 o
  -7  11   0      188.10      165.97     11.63 o
  -6  11   0        0.46        1.29      0.84 o
  -5  11   0       97.75       75.58      8.06 o
  -4  11   0      459.19      479.16      7.29 o
  -3  11   0       56.17       42.07      7.39 o
  -2  11   0      264.13      230.78      5.43 o
  -1  11   0      982.38      949.31     12.27 o
   0  11   0      137.81      124.74     23.35 o
   1  11   0       22.74       17.45      2.65 o
   2  11   0      177.89      176.92      8.29 o
   3  11   0      291.55      315.37      8.00 o
   4  11   0       18.63       17.13      1.59 o
   5  11   0        9.68        7.36      1.59 o
   6  11   0      201.92      194.24     12.03 o
  -7  12   0      110.57      104.69      5.54 o
  -6  12   0       64.18       38.69      3.44 o
  -5  12   0       16.50       17.33      1.75 o
  -4  12   0       95.01      105.19     18.87 o
  -3  12   0       15.76       10.49      1.36 o
  -2  12   0       69.26       40.31      9.66 o
  -1  12   0      117.10      134.52     12.68 o
   0  12   0      208.19      201.46      6.99 o
   1  12   0       84.51       68.29     20.80 o
   2  12   0       80.28       68.99     10.35 o
   3  12   0       86.75       93.86     19.60 o
   4  12   0      221.65      195.43      9.41 o
   5  12   0        8.96        5.03      1.53 o
  -4  13   0       61.85       82.37     10.85 o
  -3  13   0        1.85        7.42      3.27 o
  -2  13   0      185.19      181.77     13.63 o
  -1  13   0       38.58       43.68      5.62 o
   0  13   0      418.65      403.14     11.35 o
   1  13   0      231.62      221.50      9.81 o
   2  13   0       36.27       37.22      5.12 o
   3  13   0        0.97        0.97      2.12 o
   4  13   0       61.04       68.93      8.92 o
  -4  14   0       42.46       38.74      5.37 o
  -3  14   0       41.81       47.76      6.50 o
  -2  14   0      100.19      116.60     10.37 o
  -1  14   0       87.82       81.97      7.72 o
   0  14   0      177.98      168.65     16.32 o
   1  14   0       50.89       57.90      6.96 o
   2  14   0      376.90      380.55     17.49 o
   3  14   0      246.65      261.78     15.83 o
  -2  15   0      139.11      171.69     17.04 o
  -1  15   0       22.71       17.45      3.79 o
   0  15   0       18.00       24.79      4.36 o
  -2 -14   1        7.21       10.78      4.31 o
  -1 -14   1       88.84      104.75      9.35 o
   0 -14   1       58.51       70.08      9.00 o
   1 -14   1       51.02       49.18      6.29 o
   2 -14   1       65.86       68.37      8.79 o
   3 -14   1        0.59        1.42      1.45 o
   4 -14   1      250.13      256.70     25.44 o
  -3 -13   1       63.37       70.00      7.74 o
  -2 -13   1       35.63       41.77      5.10 o
  -1 -13   1        0.07        5.24      2.65 o
   0 -13   1      176.51      196.20     19.33 o
   1 -13   1        2.45       -1.73      2.37 o
   2 -13   1      136.72      151.06     15.12 o
   3 -13   1       21.36       17.90      3.97 o
   4 -13   1      247.20      283.39     15.76 o
  -5 -12   1       12.70        9.82      2.60 o
  -4 -12   1       52.43       41.96      6.24 o
  -3 -12   1      390.68      421.16     12.19 o
  -2 -12   1       46.33       36.67      9.12 o
  -1 -12   1       34.22       30.21      5.76 o
   0 -12   1      576.50      586.00     12.85 o
   1 -12   1      139.73      163.93     15.55 o
   2 -12   1       11.60       12.71      3.89 o
   3 -12   1      261.22      225.64     20.86 o
   4 -12   1      162.47      156.02     17.72 o
   5 -12   1      255.59      237.71      8.60 o
   6 -12   1       96.06       57.47      8.12 o
   7 -12   1      457.94      494.79     18.72 o
  -6 -11   1       68.50       48.83      6.68 o
  -5 -11   1        0.01        2.21      1.22 o
  -4 -11   1       17.80       17.74      2.49 o
  -3 -11   1       24.96       21.45      2.23 o
  -2 -11   1       56.86       50.60      6.94 o
  -1 -11   1     1259.70     1326.08     15.08 o
   0 -11   1        2.15        2.27      2.74 o
   1 -11   1       91.01       86.13     14.12 o
   2 -11   1      587.18      565.00      8.05 o
   3 -11   1      215.44      164.17      5.21 o
   4 -11   1      117.56       87.88      6.38 o
   5 -11   1       29.40       26.47      2.75 o
   6 -11   1       44.07       40.24      3.50 o
   7 -11   1       22.70       13.85      2.05 o
   8 -11   1       47.53       51.26      8.06 o
  -7 -10   1       65.19       64.49      8.15 o
  -6 -10   1       22.49       20.33      2.72 o
  -5 -10   1       30.23       28.86      3.18 o
  -4 -10   1        0.54        1.63      1.09 o
  -3 -10   1        0.00        1.78      0.95 o
  -2 -10   1       37.27       44.40      3.57 o
  -1 -10   1      261.30      243.41      7.21 o
   0 -10   1       37.41       35.80      6.74 o
   1 -10   1      218.58      206.97      7.55 o
   2 -10   1        0.44        1.45      1.16 o
   3 -10   1       34.71       23.31      1.96 o
   4 -10   1      490.98      409.12      6.48 o
   5 -10   1      730.74      679.50     13.85 o
   6 -10   1      143.85      162.23      7.64 o
   7 -10   1       83.67       62.18      5.26 o
   8 -10   1        0.07        2.76      1.78 o
  -7  -9   1       37.58       37.92      4.79 o
  -6  -9   1        0.20        2.08      1.23 o
  -5  -9   1        4.97        4.32      1.01 o
  -4  -9   1      407.07      400.55      8.29 o
  -3  -9   1       36.39       31.90      3.99 o
  -2  -9   1      367.35      344.64      7.78 o
  -1  -9   1      222.46      199.27      3.93 o
   0  -9   1       97.86      101.65     15.80 o
   1  -9   1       51.30       45.65      4.64 o
   2  -9   1      579.70      551.92      9.93 o
   3  -9   1      319.47      264.91      4.11 o
   4  -9   1        5.28        7.99      1.00 o
   5  -9   1       82.66       68.88      6.69 o
   6  -9   1       73.71       74.81      8.14 o
   7  -9   1        0.04        2.26      1.21 o
   8  -9   1      144.63      138.41     13.97 o
   9  -9   1       99.46       96.50     13.82 o
  -8  -8   1       11.47        5.06      1.90 o
  -7  -8   1      188.21      162.43     10.54 o
  -6  -8   1        4.75        4.71      1.05 o
  -5  -8   1      216.25      219.24     16.51 o
  -4  -8   1      123.25      120.87      8.15 o
  -3  -8   1      482.85      484.45      8.06 o
  -2  -8   1     1119.83     1065.77     12.14 o
  -1  -8   1       90.21       70.02      9.83 o
   0  -8   1        1.77        2.14      2.41 o
   1  -8   1      457.38      454.29      6.60 o
   2  -8   1      117.21      117.83      5.30 o
   3  -8   1      195.62      180.04      6.48 o
   4  -8   1     1295.22     1248.77     13.73 o
   5  -8   1       33.90       28.22      3.19 o
   6  -8   1      730.04      605.48     14.78 o
   7  -8   1      191.83      154.22     15.69 o
   8  -8   1      283.29      260.69     16.42 o
   9  -8   1      113.14       90.49     19.58 o
  -8  -7   1       35.46       35.59      4.33 o
  -7  -7   1       19.16       16.37      3.10 o
  -6  -7   1       56.88       54.24      4.15 o
  -5  -7   1      361.22      369.35     16.06 o
  -4  -7   1        9.26        8.53      1.71 o
  -3  -7   1      219.27      221.10     11.63 o
  -2  -7   1      487.49      457.51      5.04 o
  -1  -7   1      142.84      128.95      5.79 o
   0  -7   1      522.35      546.42      4.33 o
   1  -7   1      251.87      232.34      7.10 o
   2  -7   1       16.52        7.63      1.55 o
   3  -7   1      561.07      571.37      7.16 o
   4  -7   1      182.74      177.43     17.88 o
   5  -7   1       50.16       40.23      4.24 o
   6  -7   1       29.94       19.40      3.03 o
   7  -7   1       37.47       31.38      4.74 o
   8  -7   1      373.06      369.97     24.85 o
   9  -7   1        8.30        9.00      2.29 o
  10  -7   1       48.40       45.37      6.60 o
  -9  -6   1      213.95      226.64     14.00 o
  -8  -6   1      135.23      115.90      6.50 o
  -7  -6   1      503.69      484.52     21.03 o
  -6  -6   1      127.24      123.87      7.09 o
  -5  -6   1       30.61       20.22      2.62 o
  -4  -6   1      174.01      184.31     15.29 o
  -3  -6   1        3.02        4.31      1.41 o
  -2  -6   1     2038.54     2051.55     14.51 o
  -1  -6   1       49.53       56.79      2.15 o
   0  -6   1       16.37       24.16      2.50 o
   1  -6   1     2782.86     2969.83     11.01 o
   2  -6   1      240.71      217.02      3.41 o
   3  -6   1       30.52       27.67      2.06 o
   4  -6   1      205.06      208.96     12.40 o
   5  -6   1      226.11      221.29     17.51 o
   6  -6   1      107.38       98.56      9.38 o
   7  -6   1        0.12        4.15      1.71 o
   8  -6   1       97.63      109.11      9.40 o
   9  -6   1       54.46       52.20      6.42 o
  10  -6   1       69.00       56.70      7.67 o
  -9  -5   1       66.88       69.33      7.99 o
  -8  -5   1       41.04       34.92      4.33 o
  -7  -5   1      420.61      405.01     18.70 o
  -6  -5   1      140.99      149.96      9.51 o
  -5  -5   1       23.75       35.17      3.74 o
  -4  -5   1        1.27        8.05      1.99 o
  -3  -5   1      536.22      524.36      6.64 o
  -2  -5   1     1521.60     1537.25      8.38 o
  -1  -5   1       27.71       25.69      2.65 o
   0  -5   1     1112.10     1054.82      3.15 o
   1  -5   1       83.51      132.85      1.90 o
   4  -5   1      593.32      591.29      6.90 o
   5  -5   1      179.23      177.55     15.01 o
   6  -5   1     1328.57     1294.74     18.36 o
   7  -5   1       23.02       15.05      2.76 o
   8  -5   1       73.15       72.96      7.60 o
   9  -5   1       19.11       13.18      4.35 o
  10  -5   1        3.14        8.35      2.97 o
  -9  -4   1       16.59       18.09      3.68 o
  -8  -4   1       39.61       38.08      4.74 o
  -7  -4   1      420.51      442.75     19.76 o
  -6  -4   1      415.99      406.28     36.22 o
  -5  -4   1        1.61       -1.54      1.86 o
  -4  -4   1     2131.19     2234.28     17.41 o
  -3  -4   1      761.89      724.30      7.90 o
  -2  -4   1      387.66      388.87      3.97 o
  -1  -4   1        0.77        1.40      0.46 o
   0  -4   1      866.17      759.79      4.67 o
   1  -4   1        4.42        3.60      0.50 o
   2  -4   1       16.80       30.63      2.28 o
   3  -4   1      776.64     1000.13      8.37 o
   4  -4   1     4683.32     5668.98     22.27 o
   5  -4   1      517.83      512.07      7.77 o
   6  -4   1      816.77      731.75     12.01 o
   7  -4   1       39.51       37.35      4.44 o
   8  -4   1       44.55       42.19      6.62 o
   9  -4   1      178.61      182.31      9.77 o
  10  -4   1        0.54       -1.05      2.45 o
 -10  -3   1      129.53      136.51     10.50 o
  -9  -3   1       68.87       63.15      5.54 o
  -8  -3   1       33.60       34.70      5.38 o
  -7  -3   1      577.77      530.38      9.06 o
  -6  -3   1      569.90      564.90     12.85 o
  -5  -3   1       13.56        7.62      2.33 o
  -4  -3   1      330.54      390.48     17.82 o
  -3  -3   1       86.98      105.31      7.06 o
  -2  -3   1     2649.11     2699.54     27.32 o
   0  -3   1      874.12      797.94      7.59 o
   1  -3   1        3.70        8.54      0.58 o
   2  -3   1       23.40       36.72      1.90 o
   3  -3   1     1864.77     1860.03     19.72 o
   4  -3   1      597.52      663.02      6.42 o
   5  -3   1       38.16       52.61      5.05 o
   6  -3   1     2742.44     2920.39     31.09 o
   7  -3   1       23.44       31.13      4.27 o
   8  -3   1        2.91        4.35      1.60 o
   9  -3   1      117.21      124.43     11.88 o
  10  -3   1        6.73       10.99      2.96 o
  11  -3   1       30.54       41.47      6.49 o
 -10  -2   1        8.78        5.38      2.06 o
  -9  -2   1        7.65        8.22      2.29 o
  -8  -2   1       79.95       85.65      7.29 o
  -7  -2   1     1299.96     1284.47     12.94 o
  -6  -2   1        6.01        7.90      2.95 o
  -5  -2   1       44.22       40.81      3.47 o
  -4  -2   1      858.65      950.36      7.79 o
  -3  -2   1       47.81       79.56      5.36 o
  -2  -2   1     3881.15     3959.12     39.40 o
  -1  -2   1     4178.92     3902.94     27.08 o
   0  -2   1      116.30      111.28      2.05 o
   1  -2   1     5448.92     5074.62     42.21 o
   2  -2   1       67.16       61.56      4.43 o
   4  -2   1      526.64      525.88      9.45 o
   5  -2   1      517.94      476.89     12.06 o
   6  -2   1      312.14      345.07     16.23 o
   7  -2   1       75.04       83.82      7.69 o
   8  -2   1      358.61      392.17     21.92 o
   9  -2   1        4.32        2.33      2.82 o
  10  -2   1       35.22       39.00      4.00 o
  11  -2   1       56.75       49.67      6.85 o
 -10  -1   1       55.01       54.22      7.06 o
  -9  -1   1      131.51      125.82     18.26 o
  -8  -1   1      110.54      114.40     11.29 o
  -7  -1   1      364.45      387.66     38.26 o
  -6  -1   1       86.64      108.09      9.73 o
  -5  -1   1      823.94      789.76     13.86 o
  -4  -1   1      137.05      158.93     10.40 o
  -3  -1   1       48.27       60.85      3.56 o
  -2  -1   1      811.51      848.55     10.09 o
  -1  -1   1       33.64       32.58      3.80 o
   0  -1   1     2050.13     1841.95     18.06 o
   1  -1   1        7.86        2.06      0.23 o
   2  -1   1      310.52      314.07     25.29 o
   3  -1   1      429.50      504.86      8.37 o
   4  -1   1        0.12        5.09      1.78 o
   5  -1   1      239.67      238.30     10.49 o
   6  -1   1     1717.53     1718.21     15.59 o
   7  -1   1        1.11        3.05      2.29 o
   8  -1   1      233.01      245.92     14.49 o
   9  -1   1      445.32      536.58     29.82 o
  10  -1   1       76.22       61.78      5.88 o
  11  -1   1       28.07       22.64      3.97 o
 -10   0   1        6.46        8.27      2.03 o
  -9   0   1        2.25        5.83      1.90 o
  -8   0   1      319.99      347.64     22.44 o
  -7   0   1       75.78       76.06      7.91 o
  -6   0   1       10.30       11.45      2.76 o
  -5   0   1      557.13      501.75      6.86 o
  -4   0   1      273.42      275.56      5.12 o
  -3   0   1     1936.40     1962.92     20.69 o
   2   0   1      832.28      878.01     13.37 o
   3   0   1     2599.66     2740.37     28.15 o
   4   0   1       25.97       35.61      3.63 o
   5   0   1      151.02      206.01     11.15 o
   6   0   1       10.37        5.62      2.00 o
   7   0   1       10.98       14.45      3.86 o
   8   0   1      636.14      610.26     11.53 o
   9   0   1       12.53        4.68      1.50 o
  10   0   1      129.34      121.55     12.31 o
  11   0   1      512.45      551.11     24.55 o
 -10   1   1        3.28       -1.41      2.14 o
  -9   1   1        1.71        7.17      3.47 o
  -8   1   1      158.15      160.43     14.65 o
  -7   1   1      892.63      898.12     14.88 o
  -6   1   1        3.98        4.26      1.64 o
  -5   1   1      495.53      459.40      6.94 o
  -4   1   1       96.68       94.84      8.53 o
  -3   1   1      170.07      166.50      7.27 o
  -2   1   1     2481.11     2378.49     24.14 o
  -1   1   1      818.78      797.03     12.99 o
   1   1   1       74.96       83.90      0.85 o
   2   1   1     1372.66     1343.46     25.83 o
   3   1   1     3500.90     3751.38     37.78 o
   4   1   1      657.24      728.67     10.08 o
   5   1   1      311.95      319.73     14.96 o
   6   1   1      238.21      239.19     14.69 o
   7   1   1      510.59      460.48      9.47 o
   8   1   1      261.36      256.16     13.28 o
   9   1   1      247.16      258.71     19.19 o
  10   1   1       24.00       32.27      3.74 o
  11   1   1      107.84      118.52      9.27 o
 -10   2   1       77.26       87.52      9.15 o
  -9   2   1       69.15       50.67      6.72 o
  -8   2   1     1147.01     1157.34     22.36 o
  -7   2   1       46.60       50.47      6.72 o
  -6   2   1      566.46      513.22     10.33 o
  -5   2   1     1701.77     1559.32     16.18 o
  -4   2   1       38.37       31.91      3.45 o
  -3   2   1      158.39      148.77      7.46 o
  -2   2   1      350.74      297.02      8.03 o
  -1   2   1    10366.40     9928.10    158.00 o
   1   2   1      957.14      886.29      4.60 o
   3   2   1      282.82      293.34     12.56 o
   4   2   1      149.18      169.07     11.00 o
   5   2   1        5.56       20.27      2.55 o
   6   2   1      159.69      145.32      7.81 o
   7   2   1     1065.73     1014.09     21.56 o
   8   2   1      655.47      620.82     14.33 o
   9   2   1       15.01       16.00      2.79 o
  10   2   1      238.83      267.33     17.92 o
 -10   3   1      209.80      215.60     16.67 o
  -9   3   1      200.86      192.25     15.56 o
  -8   3   1      112.27      102.00     10.01 o
  -7   3   1      710.71      712.71     14.14 o
  -6   3   1     3430.91     3332.41     35.28 o
  -5   3   1       23.53       21.90      2.97 o
  -4   3   1     1977.82     2134.39     11.47 o
  -3   3   1       56.11       36.94      3.27 o
  -2   3   1      337.67      325.87      5.87 o
  -1   3   1        4.74        5.94      1.06 o
   0   3   1       50.16       68.49      7.04 o
   1   3   1     2349.42     2419.51     17.10 o
   3   3   1      950.74      948.37     10.90 o
   4   3   1     6358.71     6583.42     23.87 o
   5   3   1     2729.16     2594.22     19.94 o
   6   3   1      217.82      261.18     20.68 o
   7   3   1      297.78      288.77     22.29 o
   8   3   1      226.74      218.56     13.87 o
   9   3   1        2.36        4.72      1.97 o
  10   3   1      228.90      222.10     16.08 o
 -10   4   1        4.76        3.64      1.49 o
  -9   4   1      121.76      137.02      8.49 o
  -8   4   1       74.73       68.99      6.58 o
  -7   4   1       17.48       14.91      2.94 o
  -6   4   1     1437.11     1348.99     16.82 o
  -5   4   1       20.69       25.86      2.74 o
  -4   4   1      129.15      143.90      8.33 o
  -3   4   1     1451.56     1439.18      7.79 o
  -2   4   1     8004.42     8483.60     95.61 o
  -1   4   1       24.20       23.67      2.55 o
   0   4   1      719.62      582.01      3.19 o
   1   4   1       67.94       77.56      2.33 o
   2   4   1      503.01      553.04      7.78 o
   3   4   1      714.59      672.31      6.92 o
   4   4   1     9008.31     9876.13     29.33 o
   5   4   1      817.36      766.10      9.67 o
   6   4   1      137.83      126.84     11.42 o
   7   4   1      851.71      816.77     11.58 o
   8   4   1        0.02        0.76      1.90 o
   9   4   1        7.97       11.31      3.58 o
  10   4   1       77.46       78.15      8.41 o
 -10   5   1      116.45      112.58      9.26 o
  -9   5   1       52.42       52.67      7.36 o
  -8   5   1       11.09       10.88      1.99 o
  -7   5   1        3.64       -0.53      2.18 o
  -6   5   1      338.88      305.64      8.29 o
  -5   5   1       74.55       73.36      9.92 o
  -4   5   1       41.32       60.81      5.41 o
  -3   5   1     2418.96     2500.90     12.82 o
  -2   5   1       15.60       20.03      2.49 o
  -1   5   1     2527.15     2611.72     32.56 o
   0   5   1     2111.09     2020.33     13.52 o
   1   5   1      493.57      474.78      3.19 o
   2   5   1     1190.30     1285.91      7.24 o
   3   5   1      153.15      181.42     10.28 o
   4   5   1     3059.53     3222.19    346.89 o
   5   5   1       56.43       66.01      6.08 o
   6   5   1      812.01      835.37     14.15 o
   7   5   1     1076.90     1044.37     12.77 o
   8   5   1       11.66        8.06      2.59 o
   9   5   1      117.42      124.34     10.01 o
  10   5   1      126.97      127.61      9.64 o
 -10   6   1        3.63        3.17      1.82 o
  -9   6   1       61.56       66.72      6.36 o
  -8   6   1      499.12      467.38     13.64 o
  -7   6   1        7.91        2.65      1.44 o
  -6   6   1      203.29      186.78     10.17 o
  -5   6   1      185.60      163.25     11.76 o
  -4   6   1      469.12      478.06      5.72 o
  -3   6   1      369.78      327.29      3.83 o
  -2   6   1      129.99      107.44      2.03 o
  -1   6   1     1073.74     1089.60      3.39 o
   0   6   1      267.95      304.98      2.85 o
   1   6   1       27.98       30.93      0.90 o
   2   6   1     2031.97     2141.28      8.83 o
   3   6   1      103.35      124.19      7.17 o
   4   6   1       64.10       64.59      4.64 o
   5   6   1      149.64      140.55      9.67 o
   6   6   1      328.75      335.57     16.12 o
   7   6   1        0.67        5.38      2.23 o
   8   6   1        6.52        5.26      2.09 o
   9   6   1      489.67      465.60     23.38 o
 -10   7   1       13.56       10.46      2.99 o
  -9   7   1      121.27      111.45     12.08 o
  -8   7   1      209.11      216.80     15.51 o
  -7   7   1      168.43      155.84     14.17 o
  -6   7   1       19.12       14.77      2.41 o
  -5   7   1      110.64      117.97     10.01 o
  -4   7   1      474.38      450.13      7.60 o
  -3   7   1      252.98      257.93      7.91 o
  -2   7   1     1461.51     1595.46      5.34 o
  -1   7   1        4.80       12.95      1.23 o
   0   7   1      248.17      225.35      2.67 o
   1   7   1        1.54        5.21      0.92 o
   2   7   1     1448.18     1469.40     10.40 o
   3   7   1        0.18        3.74      0.85 o
   4   7   1       30.56       26.70      4.08 o
   5   7   1      780.07      784.75     15.00 o
   6   7   1     1181.84     1280.78     11.72 o
   7   7   1       31.08       27.06      3.28 o
   8   7   1        5.91        2.36      1.50 o
   9   7   1        0.03        3.21      1.54 o
  -9   8   1       44.84       40.86      7.10 o
  -8   8   1       30.33       31.33      4.10 o
  -7   8   1       84.71       78.82      7.12 o
  -6   8   1        3.81       -0.37      1.82 o
  -5   8   1      123.32      125.87      9.54 o
  -3   8   1      155.03      142.43      7.83 o
  -2   8   1       78.63       82.19      4.33 o
  -1   8   1      343.55      328.16      2.72 o
   0   8   1        3.21        2.55      0.45 o
   1   8   1       86.85       92.10      4.30 o
   2   8   1     1828.46     1787.92     12.76 o
   3   8   1       22.57       20.37      2.87 o
   4   8   1       31.86       29.63      3.37 o
   5   8   1      220.18      221.88     11.37 o
   6   8   1       18.21       24.44      3.29 o
   7   8   1        1.94       -0.08      1.10 o
   8   8   1      285.48      250.95     18.60 o
   9   8   1       32.84       46.11      5.94 o
  -9   9   1       43.68       40.41      4.97 o
  -8   9   1        0.18        5.56      1.94 o
  -7   9   1       36.01       32.86      4.77 o
  -6   9   1       54.47       53.49      5.08 o
  -5   9   1       31.48       28.38      3.71 o
  -4   9   1      547.86      504.15      8.28 o
  -3   9   1        7.61        8.93      2.11 o
  -2   9   1        0.90        1.44      0.35 o
  -1   9   1      126.40      109.33      4.63 o
   0   9   1      123.72      109.95      3.21 o
   1   9   1       37.54       29.18      2.98 o
   2   9   1       53.87       69.15      4.85 o
   3   9   1      114.93      134.66      6.91 o
   4   9   1       43.08       41.59      4.44 o
   5   9   1      485.06      463.21     11.59 o
   6   9   1       82.35       80.99      8.86 o
   7   9   1       51.81       47.91      4.67 o
   8   9   1      147.79      134.41     10.27 o
  -8  10   1      124.74      125.84      8.06 o
  -7  10   1        0.37        6.12      2.27 o
  -6  10   1      237.17      236.57     10.24 o
  -5  10   1      123.03      112.75      7.22 o
  -4  10   1      322.22      293.76      6.15 o
  -3  10   1      127.47      133.91      3.48 o
  -2  10   1       92.33       88.91      3.61 o
  -1  10   1      413.24      420.80     11.68 o
   0  10   1        0.00        1.62      0.25 o
   1  10   1      196.64      193.23      3.63 o
   2  10   1      906.27      897.88     10.15 o
   3  10   1       95.66       88.24      5.51 o
   4  10   1       48.00       41.68      4.79 o
   5  10   1       25.24       22.68      4.97 o
   6  10   1        8.00        6.73      2.31 o
   7  10   1      170.46      138.10     10.01 o
  -8  11   1       17.30        9.99      2.79 o
  -7  11   1        9.57        9.79      2.10 o
  -6  11   1      498.75      485.56     11.81 o
  -5  11   1       45.76       45.49      4.07 o
  -4  11   1       35.13       28.21      2.72 o
  -3  11   1      405.80      374.64      4.74 o
  -2  11   1      127.62      106.40      2.08 o
  -1  11   1      718.05      705.09     14.63 o
   0  11   1        0.07        3.10      1.29 o
   1  11   1      620.18      568.99      3.06 o
   2  11   1        1.11        2.11      0.56 o
   3  11   1      164.21      151.52      5.99 o
   4  11   1      931.63      972.27      7.59 o
   5  11   1      144.51      127.47     18.59 o
   6  11   1       36.92       35.86      3.35 o
   7  11   1      171.48      153.90     12.73 o
  -7  12   1       91.56      103.05      7.08 o
  -6  12   1      213.22      195.05      7.65 o
  -5  12   1      230.92      205.88      5.31 o
  -4  12   1       26.42       19.99      1.82 o
  -3  12   1      186.57      176.30      5.05 o
  -2  12   1      256.29      264.38      6.49 o
  -1  12   1      349.38      357.77      7.01 o
   0  12   1        0.03        1.59      1.08 o
   1  12   1      610.87      643.02     18.74 o
   2  12   1        6.08        3.18      1.70 o
   3  12   1        8.11        5.49      1.40 o
   4  12   1        4.18        5.14      1.33 o
   5  12   1        3.13        1.71      0.96 o
   6  12   1      134.91       95.63     14.19 o
  -6  13   1      218.87      245.89      6.05 o
  -5  13   1        0.26        1.83      1.26 o
  -4  13   1      287.19      262.44      8.41 o
  -3  13   1       66.65       51.37      9.80 o
  -2  13   1       74.45       62.55     13.56 o
  -1  13   1       16.72       19.40      2.76 o
   0  13   1      115.16      122.61     10.24 o
   1  13   1      333.15      347.94     10.46 o
   2  13   1        8.79        6.97      2.37 o
   3  13   1        0.11        3.51      2.46 o
   4  13   1      246.52      298.23     25.26 o
  -4  14   1      413.57      471.67     20.01 o
  -3  14   1       50.89       36.65      5.05 o
  -2  14   1       17.93       17.81      3.40 o
  -1  14   1       50.49       46.56      4.65 o
   0  14   1       10.41       13.83      2.91 o
   1  14   1        0.10        3.56      1.46 o
   2  14   1        3.04        8.14      2.23 o
   3  14   1      299.01      316.96      9.29 o
   4  14   1      105.38      111.91      9.42 o
  -3  15   1        2.35        2.56      2.18 o
  -2  15   1       21.32       16.19      4.44 o
  -1  15   1      147.33      151.18     13.22 o
   0  15   1      104.22      105.41      9.36 o
   1  15   1       17.55       20.58      3.65 o
   2  15   1      163.82      166.18     19.15 o
   0 -14   2       51.53       48.23      7.35 o
   1 -14   2       25.24       21.58      4.03 o
   2 -14   2       22.71       21.65      4.13 o
   3 -14   2       30.38       29.79      4.95 o
  -3 -13   2       15.06       17.60      3.97 o
  -2 -13   2        1.24        8.54      2.76 o
  -1 -13   2      113.73      141.31     13.60 o
   0 -13   2       18.07       14.78      2.97 o
   1 -13   2      194.92      208.11     17.14 o
   2 -13   2        0.17        2.49      1.55 o
   3 -13   2       72.59       86.78     11.94 o
   4 -13   2       11.12       10.55      2.10 o
   5 -13   2      133.95      160.59     13.05 o
  -4 -12   2        1.49        2.82      0.98 o
  -3 -12   2       14.06       14.62      1.60 o
  -2 -12   2        2.61        3.44      1.42 o
  -1 -12   2        2.18        2.32      0.77 o
   0 -12   2      334.29      310.40      7.51 o
   1 -12   2      135.85      109.21     13.94 o
   2 -12   2      228.49      201.43     14.19 o
   3 -12   2        4.93        2.19      1.72 o
   4 -12   2      275.38      272.23     11.01 o
   5 -12   2       37.49       37.20      6.13 o
   6 -12   2      118.78       88.22     11.96 o
  -5 -11   2       31.80       25.13      3.33 o
  -4 -11   2       83.29       65.74      6.19 o
  -3 -11   2      159.29      161.74     19.40 o
  -2 -11   2       91.49      104.66     18.00 o
  -1 -11   2      169.10      162.13      2.89 o
   0 -11   2      129.99      133.49      6.44 o
   1 -11   2        0.27        1.31      1.58 o
   2 -11   2      562.47      546.11     10.16 o
   3 -11   2      160.12      128.91     20.33 o
   4 -11   2      552.13      520.75      5.54 o
   5 -11   2       13.21       14.33      2.56 o
   6 -11   2       24.16       27.59      4.28 o
   7 -11   2      156.99      130.13     14.15 o
  -6 -10   2      176.33      173.55     10.65 o
  -5 -10   2       13.98       11.06      2.01 o
  -4 -10   2        2.32        3.92      1.59 o
  -3 -10   2      325.74      323.69      5.36 o
  -2 -10   2      325.63      350.32     11.95 o
  -1 -10   2       53.28       53.48      4.57 o
   0 -10   2      148.99      142.22      4.20 o
   1 -10   2      623.60      580.34      4.99 o
   2 -10   2       33.54       31.84      3.06 o
   3 -10   2        0.19        3.25      1.10 o
   4 -10   2      152.52      149.99      7.09 o
   5 -10   2       43.57       23.76      6.08 o
   6 -10   2        0.69        0.89      1.42 o
   7 -10   2      484.20      514.31     18.45 o
   8 -10   2       42.64       42.15      4.95 o
  -7  -9   2        3.94        0.33      1.27 o
  -6  -9   2       76.67       68.00      6.64 o
  -5  -9   2       88.49       87.96      7.85 o
  -4  -9   2      711.76      711.20     19.17 o
  -3  -9   2       76.98       76.11      7.28 o
  -2  -9   2       20.55       20.33      2.47 o
  -1  -9   2       54.18       55.06      4.04 o
   0  -9   2       16.35       17.63      1.76 o
   1  -9   2     1099.87     1156.51     25.76 o
   2  -9   2       95.16       95.00      9.12 o
   3  -9   2        7.65        3.15      0.54 o
   4  -9   2      256.37      253.63      3.00 o
   5  -9   2      774.47      662.29     13.92 o
   6  -9   2       20.83       25.36      3.63 o
   7  -9   2      148.34      174.38      8.97 o
   8  -9   2       31.34       39.53      3.85 o
   9  -9   2      123.79      129.77      6.76 o
  -7  -8   2      501.06      516.08     27.37 o
  -6  -8   2        0.04        3.74      1.44 o
  -5  -8   2       34.30       39.77      5.09 o
  -4  -8   2      166.83      154.01     10.47 o
  -3  -8   2      234.78      237.41      4.55 o
  -2  -8   2       78.71       85.97      8.81 o
  -1  -8   2      480.98      475.19     10.88 o
   0  -8   2       33.07       45.74      5.00 o
   1  -8   2       58.39       44.84      4.39 o
   2  -8   2       34.40       32.91      5.37 o
   3  -8   2        8.26        4.28      3.37 o
   4  -8   2      294.41      264.50      9.12 o
   5  -8   2      134.32      112.14      8.37 o
   6  -8   2     1081.18     1009.45     19.29 o
   7  -8   2     1046.46      900.19     14.64 o
   8  -8   2        1.49        3.22      1.22 o
   9  -8   2       21.45       26.68      3.74 o
  -8  -7   2      129.39      111.69      5.37 o
  -7  -7   2      193.72      194.61     10.42 o
  -6  -7   2       47.50       45.65      5.47 o
  -5  -7   2       31.95       34.76      4.42 o
  -4  -7   2      313.22      294.98      5.15 o
  -3  -7   2      147.26      161.73     13.28 o
  -2  -7   2      596.01      570.54      8.81 o
  -1  -7   2     2477.98     2477.97     17.26 o
   0  -7   2      268.50      270.43      9.50 o
   1  -7   2        7.40       10.62      3.10 o
   2  -7   2       22.40       20.00      3.12 o
   3  -7   2       90.53       98.99      5.01 o
   4  -7   2      583.14      511.59      8.44 o
   5  -7   2       78.09       65.54      7.03 o
   6  -7   2      384.90      375.37     12.23 o
   7  -7   2      371.87      304.05     15.73 o
   8  -7   2       57.54       58.33      6.87 o
   9  -7   2      557.57      500.30     11.62 o
  10  -7   2       30.29       37.33      4.91 o
  -8  -6   2        7.99        4.88      1.74 o
  -7  -6   2       13.56        7.21      2.36 o
  -6  -6   2        9.98       10.96      2.12 o
  -5  -6   2       31.11       35.81      3.67 o
  -4  -6   2      966.60      965.79     14.56 o
  -3  -6   2       36.65       46.51      6.64 o
  -2  -6   2       95.92       90.10      7.31 o
  -1  -6   2     2988.38     3062.78    329.60 o
   0  -6   2     1057.57     1074.60      4.03 o
   1  -6   2      132.73      138.41      2.76 o
   2  -6   2      173.20      183.40      3.04 o
   3  -6   2       45.26       49.63      4.12 o
   4  -6   2        0.01        2.69      3.29 o
   5  -6   2       45.12       41.26      5.81 o
   6  -6   2     1140.55     1011.05     15.32 o
   7  -6   2      234.58      203.55     11.59 o
   8  -6   2      201.71      192.24     11.15 o
   9  -6   2      277.51      290.38     18.62 o
  10  -6   2      103.43      125.75     11.51 o
  -9  -5   2      142.75      133.20      9.79 o
  -8  -5   2      122.63      121.86      8.91 o
  -7  -5   2        0.07        0.32      2.18 o
  -6  -5   2        0.32       -0.92      1.91 o
  -5  -5   2      130.75      122.92      8.06 o
  -4  -5   2      515.53      499.53      8.28 o
  -3  -5   2       21.28       26.08      2.33 o
  -2  -5   2      635.60      590.80      6.04 o
  -1  -5   2      792.13      731.55      5.22 o
   0  -5   2       50.79       54.96      1.47 o
   1  -5   2       40.76       44.48      3.35 o
   2  -5   2      234.06      222.42      1.44 o
   3  -5   2       95.05       98.71      6.06 o
   4  -5   2        2.00        8.13      1.94 o
   5  -5   2       81.96       86.10      7.78 o
   6  -5   2       32.14       35.87      4.27 o
   7  -5   2      101.11       99.72      7.59 o
   8  -5   2      409.62      395.73     18.68 o
   9  -5   2      549.24      521.79     58.04 o
  10  -5   2        3.45        9.12      3.19 o
  -9  -4   2       26.62       27.86      3.73 o
  -8  -4   2        1.29        6.17      2.53 o
  -7  -4   2      115.15      105.96      5.56 o
  -6  -4   2      325.96      333.29     16.23 o
  -5  -4   2     1249.82     1208.09     20.69 o
  -4  -4   2        3.26        4.86      1.97 o
  -3  -4   2     1088.49     1070.60      9.38 o
  -2  -4   2      404.71      375.89      4.86 o
  -1  -4   2        8.31       11.88      1.22 o
   0  -4   2      815.92      752.99      4.85 o
   1  -4   2      264.51      238.84      2.77 o
   2  -4   2      298.70      323.14      4.02 o
   3  -4   2      364.60      356.70      4.73 o
   4  -4   2       24.30        9.97      1.77 o
   5  -4   2       42.88       34.08      3.28 o
   6  -4   2       14.13        5.33      1.91 o
   7  -4   2      479.19      459.66     19.45 o
   8  -4   2       83.18       98.65      8.64 o
   9  -4   2      274.27      318.21     17.33 o
  10  -4   2      124.76      112.45      7.55 o
  -9  -3   2       90.72       84.13      7.35 o
  -8  -3   2      274.10      282.55     20.79 o
  -7  -3   2       17.65       10.06      1.91 o
  -6  -3   2      192.09      213.96     16.10 o
  -5  -3   2      783.94      741.62     16.62 o
  -4  -3   2      168.86      197.14     14.87 o
  -3  -3   2      631.51      637.56      9.65 o
  -2  -3   2      351.62      272.44      6.95 o
  -1  -3   2      218.05      199.50      3.19 o
   0  -3   2      355.31      339.00      4.28 o
   1  -3   2      558.84      501.76      4.88 o
   2  -3   2     1506.48     1546.26     19.83 o
   3  -3   2       60.06       91.26      6.00 o
   4  -3   2      273.62      343.78     10.36 o
   5  -3   2      599.35      658.35     25.05 o
   6  -3   2      264.39      319.23     21.04 o
   7  -3   2       31.31       36.20      4.17 o
   8  -3   2      239.50      218.34     15.95 o
   9  -3   2       71.39       78.91      8.78 o
  10  -3   2       20.87       19.08      4.06 o
  11  -3   2       21.04       21.55      3.85 o
 -10  -2   2       34.99       40.18      5.68 o
  -9  -2   2      143.92      166.07      9.17 o
  -8  -2   2       58.26       59.50      7.78 o
  -7  -2   2        5.34        5.06      1.96 o
  -6  -2   2       35.38       45.99      5.03 o
  -5  -2   2        0.08        3.27      1.55 o
  -4  -2   2     1741.00     1971.14     15.60 o
  -3  -2   2      170.10      188.24      7.74 o
  -2  -2   2     2039.53     1909.87     19.95 o
  -1  -2   2      582.27      590.09      6.83 o
   2  -2   2      142.14      155.84      3.41 o
   3  -2   2      886.77     1022.72     13.60 o
   4  -2   2      513.65      524.81      6.76 o
   5  -2   2      118.35      155.87     11.05 o
   6  -2   2      647.02      717.36      9.58 o
   7  -2   2      257.05      288.27     16.85 o
   8  -2   2      347.93      348.91     18.53 o
   9  -2   2       57.84       60.85      5.81 o
  10  -2   2       51.58       42.19      5.32 o
  11  -2   2      244.41      255.25     15.86 o
 -10  -1   2      261.02      274.27     20.42 o
  -9  -1   2        4.91       11.35      3.65 o
  -8  -1   2       55.46       51.46      4.69 o
  -7  -1   2        2.20        3.65      2.69 o
  -6  -1   2       35.76       36.33      5.68 o
  -5  -1   2       45.10       49.06      4.14 o
  -4  -1   2     1186.03     1308.03      9.78 o
  -3  -1   2       80.72      109.22      7.23 o
  -2  -1   2     3834.82     3581.13     35.79 o
  -1  -1   2      187.84      167.46      2.88 o
   1  -1   2    11367.67    10116.05    160.83 o
   2  -1   2      340.56      321.88      5.79 o
   3  -1   2        0.48        0.00      1.71 o
   4  -1   2     2054.08     2172.28     11.87 o
   5  -1   2     3015.54     3308.83     16.79 o
   6  -1   2     1086.87     1099.57     12.82 o
   7  -1   2      205.02      278.42     23.33 o
   8  -1   2      375.74      418.65     24.52 o
   9  -1   2       24.56       38.56      5.58 o
  10  -1   2       41.36       32.47      4.04 o
  11  -1   2       91.27      107.79      9.26 o
 -10   0   2      167.25      162.32     12.27 o
  -9   0   2        8.43        4.32      2.59 o
  -8   0   2        4.61        8.24      2.15 o
  -7   0   2      404.49      383.15     16.88 o
  -6   0   2       15.24       10.06      3.03 o
  -5   0   2      372.21      347.03      7.10 o
  -4   0   2      371.05      369.87      5.53 o
  -3   0   2      224.44      205.57      5.97 o
  -2   0   2       57.21       70.20      2.62 o
  -1   0   2     1791.35     1660.34     11.97 o
   1   0   2     3882.56     3751.39     25.86 o
   2   0   2     1015.26     1075.37     12.79 o
   3   0   2     1233.09     1200.83     14.54 o
   4   0   2      120.04      145.78      5.65 o
   5   0   2      661.11      677.46     11.45 o
   6   0   2        8.55        9.78      2.94 o
   7   0   2      676.90      641.81     11.19 o
   8   0   2      209.94      219.55     15.77 o
   9   0   2       21.25       24.86      4.64 o
  10   0   2       80.26       74.69      8.49 o
  11   0   2      223.58      225.48     14.47 o
 -10   1   2        2.37        2.49      3.00 o
  -9   1   2       64.80       56.01      6.67 o
  -8   1   2        1.64        3.74      1.97 o
  -7   1   2      549.87      532.66     15.79 o
  -6   1   2       37.92       47.91      6.56 o
  -5   1   2     1268.90     1329.64     13.37 o
  -4   1   2       89.65      110.00      8.45 o
  -3   1   2      820.79      764.43      9.47 o
  -2   1   2      386.44      360.01      4.97 o
  -1   1   2     1401.28     1301.12      9.79 o
   0   1   2     1453.49     1318.52     13.22 o
   1   1   2     1245.60     1143.87      7.37 o
   2   1   2     4139.69     4478.35    127.68 o
   3   1   2      152.22      128.40     10.09 o
   4   1   2     2285.44     2428.18     25.77 o
   5   1   2       83.68       81.10      5.41 o
   6   1   2      204.36      233.71     20.27 o
   7   1   2       36.35       35.28      5.26 o
   8   1   2      242.89      265.87     17.96 o
   9   1   2        4.48        6.68      2.18 o
  10   1   2        6.38        8.29      2.54 o
  11   1   2      461.78      404.56     18.63 o
 -10   2   2      501.81      506.48     30.11 o
  -9   2   2      303.77      333.16     17.74 o
  -8   2   2        0.41        9.12      2.41 o
  -7   2   2      638.14      622.09      8.37 o
  -6   2   2      424.54      426.57      8.99 o
  -5   2   2      654.02      649.41      8.06 o
  -4   2   2      259.97      247.24      4.45 o
  -3   2   2      139.33      150.11      6.04 o
  -2   2   2       26.22       45.77      4.01 o
  -1   2   2       38.45       36.45      6.40 o
   1   2   2        5.27        3.42      0.43 o
   2   2   2       10.34       12.39      4.38 o
   3   2   2     3708.10     3685.45     37.19 o
   4   2   2      275.95      340.41     12.35 o
   5   2   2      206.94      249.05     16.46 o
   6   2   2      555.94      536.37     16.21 o
   7   2   2        1.39        2.68      2.05 o
   8   2   2      365.06      338.06      7.72 o
   9   2   2       76.71       87.19     10.19 o
  10   2   2      538.67      593.13     35.44 o
  11   2   2       85.30       78.68      9.14 o
 -10   3   2       81.53       79.36      8.94 o
  -9   3   2       15.66        7.92      3.08 o
  -8   3   2      370.42      372.41     12.18 o
  -7   3   2       69.92       61.04      5.53 o
  -6   3   2      653.34      617.02      9.78 o
  -5   3   2      152.46      155.31     14.05 o
  -4   3   2        8.83        7.87      1.37 o
  -3   3   2       82.49       84.84      4.22 o
  -2   3   2      219.12      180.73      3.14 o
  -1   3   2       89.23       77.80      1.27 o
   0   3   2     2067.09     2046.48     30.00 o
   1   3   2     3933.47     4072.76     41.04 o
   3   3   2      705.78      590.65      8.00 o
   4   3   2       46.80       35.13      2.95 o
   5   3   2     1837.19     1941.77     12.45 o
   6   3   2      496.17      506.51      8.85 o
   7   3   2      194.09      182.82     11.53 o
   8   3   2       65.38       66.92      6.55 o
   9   3   2       34.63       41.17      5.51 o
  10   3   2        7.56        5.55      2.01 o
 -10   4   2      225.23      231.05     16.99 o
  -9   4   2       81.37       77.77      9.29 o
  -8   4   2      520.81      507.19     15.64 o
  -7   4   2       13.09       15.05      2.60 o
  -6   4   2      608.12      572.45      9.86 o
  -5   4   2     1109.15     1088.57     10.69 o
  -4   4   2        0.88        3.29      1.01 o
  -3   4   2      480.81      468.08      4.59 o
  -2   4   2       17.96       17.26      2.41 o
  -1   4   2      353.27      387.05      6.05 o
   0   4   2       64.08       59.82      1.77 o
   1   4   2     1709.44     1771.69     12.41 o
   2   4   2     3963.22     3924.93     27.44 o
   3   4   2       34.21       43.23      3.40 o
   4   4   2       15.27       19.95      2.40 o
   5   4   2      117.55      132.81      7.00 o
   6   4   2       65.75       61.88      5.85 o
   7   4   2      138.07      127.96      8.23 o
   8   4   2      237.31      270.20     18.31 o
   9   4   2       77.72       62.46      8.17 o
  10   4   2       18.40        9.44      2.63 o
 -10   5   2       16.95       15.87      4.29 o
  -9   5   2      507.51      505.26     16.13 o
  -8   5   2      687.49      679.50     18.54 o
  -7   5   2      839.52      808.30     11.14 o
  -6   5   2      414.84      393.58     32.18 o
  -5   5   2     1496.49     1513.49     13.19 o
  -4   5   2      110.01      115.95      7.76 o
  -3   5   2      178.66      155.18      7.26 o
  -2   5   2        0.22        1.42      0.61 o
  -1   5   2        0.15        1.78      0.23 o
   0   5   2       47.72       45.81      3.03 o
   1   5   2      279.13      293.19      2.62 o
   2   5   2     1210.71     1162.39     11.92 o
   3   5   2      587.12      625.17      5.14 o
   4   5   2     2360.00     2518.68     13.23 o
   5   5   2     2069.61     2099.10     17.59 o
   6   5   2      454.18      483.31     19.31 o
   7   5   2     1859.79     1812.41     16.09 o
   8   5   2      380.16      411.70     22.00 o
   9   5   2       36.00       28.36      4.08 o
  10   5   2       27.09       16.63      2.91 o
 -10   6   2       22.37       19.08      3.06 o
  -9   6   2      335.90      333.52     17.38 o
  -8   6   2       19.02       21.50      2.51 o
  -7   6   2       64.18       64.91      5.90 o
  -6   6   2      338.48      321.76      8.82 o
  -5   6   2       14.23       12.15      2.71 o
  -4   6   2      165.93      124.69      8.03 o
  -3   6   2        4.40        0.67      0.78 o
  -2   6   2      309.62      313.30      4.90 o
  -1   6   2      376.23      402.42      3.95 o
   0   6   2      275.01      282.74      3.04 o
   1   6   2      860.77      916.08      4.08 o
   2   6   2      754.95      733.21      4.83 o
   3   6   2      571.12      610.27      5.08 o
   4   6   2        2.44        5.97      1.56 o
   5   6   2      743.66      673.31     10.59 o
   6   6   2     1062.80     1131.89     16.94 o
   7   6   2      580.90      580.74     20.73 o
   8   6   2       68.87       50.41      6.37 o
   9   6   2       59.43       50.85      4.87 o
  10   6   2       68.77       53.87      7.08 o
  -9   7   2      101.09      107.22     12.42 o
  -8   7   2      355.81      389.19     20.08 o
  -7   7   2       10.20        6.73      1.45 o
  -6   7   2      154.98      175.38      9.54 o
  -5   7   2      125.40      119.28      7.83 o
  -4   7   2       68.57       81.79      8.47 o
  -3   7   2       98.14       85.73      5.67 o
  -2   7   2       11.81       17.03      2.27 o
  -1   7   2      343.86      331.43      3.53 o
   0   7   2     2112.64     2229.65      7.66 o
   1   7   2     2275.80     2345.44      7.53 o
   2   7   2      683.20      676.16      4.15 o
   3   7   2       26.13       32.31      2.62 o
   4   7   2      130.99      141.13     11.10 o
   5   7   2      740.35      755.31     11.99 o
   6   7   2     1317.34     1374.72     11.64 o
   7   7   2      104.78      107.36      8.92 o
   8   7   2      797.99      811.17     33.51 o
   9   7   2      127.82      113.00      7.31 o
  -9   8   2      246.82      255.61     19.74 o
  -8   8   2       21.20       18.74      2.87 o
  -7   8   2       27.07       26.26      4.63 o
  -6   8   2     1487.83     1510.34     28.11 o
  -5   8   2      345.31      314.10      7.56 o
  -4   8   2        0.27        0.76      0.95 o
  -3   8   2      735.84      682.05      7.81 o
  -2   8   2      190.32      199.92      4.55 o
  -1   8   2      223.54      230.79      8.06 o
   0   8   2      231.19      210.38      7.22 o
   1   8   2      107.10      104.06      2.69 o
   2   8   2      233.41      236.23      9.85 o
   3   8   2       81.91       86.31      7.53 o
   4   8   2      756.75      769.66     10.85 o
   5   8   2      287.20      299.62     14.37 o
   6   8   2       80.37       87.86      7.60 o
   7   8   2       12.89       23.55      5.58 o
   8   8   2      192.45      148.24      8.71 o
   9   8   2       11.63        9.70      3.04 o
  -9   9   2       12.56       21.14      3.35 o
  -8   9   2       76.22       70.14      6.54 o
  -7   9   2      342.36      372.83      6.05 o
  -6   9   2      270.01      259.45      9.45 o
  -5   9   2       15.94       17.63      2.27 o
  -4   9   2      526.43      510.34      7.82 o
  -3   9   2      212.95      210.55      6.87 o
  -2   9   2      178.06      168.19      4.47 o
  -1   9   2        3.60        4.10      1.24 o
   0   9   2      622.53      569.04      6.97 o
   1   9   2        5.98        7.33      1.32 o
   2   9   2       17.27       19.12      2.76 o
   3   9   2        8.96        6.77      0.87 o
   4   9   2      530.65      513.67      9.28 o
   5   9   2      156.21      131.78      8.77 o
   6   9   2       81.89       80.46      7.24 o
   7   9   2      613.77      664.41     17.95 o
   8   9   2      565.23      554.26     23.79 o
  -8  10   2       50.86       47.09      6.49 o
  -7  10   2       54.12       54.36      6.56 o
  -6  10   2      177.83      185.88     10.05 o
  -5  10   2       64.72       58.08      6.42 o
  -4  10   2      265.67      277.28      3.39 o
  -3  10   2      100.05       93.16      5.02 o
  -2  10   2       44.31       41.54      3.02 o
  -1  10   2       17.26       19.30      1.61 o
   0  10   2     1858.32     1869.66     17.59 o
   1  10   2      177.19      176.68      5.76 o
   2  10   2       36.71       36.33      5.92 o
   3  10   2        9.88        9.46      1.44 o
   4  10   2      294.21      305.05     11.92 o
   5  10   2       41.06       36.49      4.45 o
   6  10   2       20.28       25.64      3.36 o
   7  10   2      437.20      491.72     17.08 o
   8  10   2       86.84       78.38      8.72 o
  -8  11   2        2.34        3.23      1.55 o
  -7  11   2      233.32      215.04      8.53 o
  -6  11   2        1.34        0.22      0.99 o
  -5  11   2      238.97      224.79      7.05 o
  -4  11   2      445.94      479.95      8.32 o
  -3  11   2       34.92       24.09      2.94 o
  -2  11   2       21.01       15.58      1.76 o
  -1  11   2      607.62      602.30      7.47 o
   0  11   2      241.13      208.81     14.29 o
   1  11   2       41.92       60.65      6.67 o
   2  11   2        5.14        3.63      0.47 o
   3  11   2       75.73       73.24      4.06 o
   4  11   2       15.94       13.13      1.90 o
   5  11   2       87.24       71.64      8.54 o
   6  11   2       37.52       39.46      3.69 o
   7  11   2      429.93      442.58     11.56 o
  -7  12   2       55.92       47.61      7.03 o
  -6  12   2      133.72      164.84      6.38 o
  -5  12   2        3.73        1.80      0.64 o
  -4  12   2      387.36      400.87      7.12 o
  -3  12   2        2.64        1.66      0.76 o
  -2  12   2       52.75       45.38      4.57 o
  -1  12   2      915.56      919.12     17.55 o
   0  12   2       11.51        9.06      2.49 o
   1  12   2       57.36       73.28      8.79 o
   2  12   2       17.18       13.69      2.69 o
   3  12   2       11.79        6.52      2.29 o
   4  12   2       15.38       12.99      2.95 o
   5  12   2       40.40       30.18      3.17 o
   6  12   2       36.49       35.49      4.51 o
  -6  13   2       11.00       16.31      2.01 o
  -5  13   2        5.28        4.44      1.58 o
  -4  13   2      843.01      885.95     21.69 o
  -3  13   2       19.62       15.89      2.19 o
  -2  13   2        8.52        6.86      1.18 o
  -1  13   2      263.44      262.51      6.12 o
   0  13   2        3.72        4.05      1.36 o
   1  13   2       13.60       14.24      1.87 o
   2  13   2      219.96      224.52     10.60 o
   3  13   2      179.18      172.96      8.17 o
   4  13   2      408.34      418.44     14.04 o
  -5  14   2       85.06       64.54     10.55 o
  -4  14   2        8.17        4.81      1.41 o
  -3  14   2       38.06       29.80      2.83 o
  -2  14   2      218.23      190.86     21.00 o
  -1  14   2        0.19        1.56      2.46 o
   0  14   2        0.69        5.03      2.35 o
   1  14   2        3.29        0.51      1.68 o
   2  14   2      240.37      254.29      9.38 o
   3  14   2      165.49      179.28     17.86 o
   4  14   2      218.49      227.50     21.62 o
  -3  15   2       85.35       77.49     12.83 o
  -2  15   2       45.19       34.59      7.09 o
  -1  15   2        1.79        4.94      1.90 o
   0  15   2        1.86        3.27      1.56 o
   1  15   2      141.25      152.18     16.14 o
   2  15   2       20.83       29.76      4.32 o
  -1 -13   3       75.27       85.72     11.10 o
   0 -13   3       77.23       95.18     10.09 o
   1 -13   3      160.78      177.37     12.91 o
   2 -13   3        0.03        1.97      3.31 o
   3 -13   3        8.57       17.82      3.04 o
   4 -13   3       90.02       91.49     11.58 o
  -3 -12   3      294.76      315.72     12.33 o
  -2 -12   3       31.63       26.09      5.29 o
  -1 -12   3      122.17      137.85     18.52 o
   0 -12   3       12.95       11.40      1.88 o
   1 -12   3       29.38       25.74      8.10 o
   2 -12   3      221.53      221.61      7.27 o
   3 -12   3      149.01      153.80     17.06 o
   4 -12   3      124.74      113.79     11.26 o
   5 -12   3       72.31       71.58     13.32 o
   6 -12   3        4.46        3.49      1.37 o
  -4 -11   3       42.18       28.35      3.87 o
  -3 -11   3       19.50       16.18      3.29 o
  -2 -11   3        4.39        3.81      1.87 o
  -1 -11   3      267.54      293.45     12.20 o
   0 -11   3       24.52       29.98      3.72 o
   1 -11   3       62.56       65.63     12.31 o
   2 -11   3      114.27      110.49      7.77 o
   3 -11   3       27.47       21.13      2.10 o
   4 -11   3        7.43        1.60      1.13 o
   5 -11   3      593.16      578.02     16.90 o
   6 -11   3       28.06       30.41      4.82 o
   7 -11   3       50.06       43.15      6.12 o
  -5 -10   3        0.89        2.72      1.45 o
  -4 -10   3      240.75      215.93     13.20 o
  -3 -10   3       84.68       72.81      7.50 o
  -2 -10   3       13.87       10.62      1.11 o
  -1 -10   3       42.95       44.23      4.35 o
   0 -10   3      179.06      162.99      4.54 o
   1 -10   3        4.94        2.99      0.86 o
   2 -10   3        3.95        1.85      2.48 o
   3 -10   3       53.32       43.75      3.83 o
   4 -10   3      121.84      109.06      7.63 o
   5 -10   3      287.67      307.71      9.97 o
   6 -10   3      121.39      113.09     11.45 o
   7 -10   3       28.41       38.08      3.32 o
   8 -10   3       22.26       25.85      4.64 o
  -6  -9   3       56.34       51.42      5.53 o
  -5  -9   3        8.87        5.33      2.26 o
  -4  -9   3       40.76       33.79      4.83 o
  -3  -9   3       13.22        8.77      1.78 o
  -2  -9   3      140.68      150.69      9.58 o
  -1  -9   3      415.76      398.65     26.75 o
   0  -9   3        0.08        0.85      2.79 o
   1  -9   3      175.55      160.97      3.59 o
   2  -9   3      421.08      410.40      4.20 o
   3  -9   3       91.31       82.46      4.93 o
   4  -9   3        3.32        2.40      0.94 o
   5  -9   3      362.81      328.66     18.32 o
   6  -9   3      406.00      369.84     16.74 o
   7  -9   3        0.08        1.99      1.37 o
   8  -9   3        0.35        2.18      1.21 o
   9  -9   3      197.49      197.65     19.88 o
  -7  -8   3       81.41       93.91     11.94 o
  -6  -8   3       24.51       21.64      3.92 o
  -5  -8   3       48.40       49.81      5.50 o
  -4  -8   3       42.10       38.91      4.28 o
  -3  -8   3       42.34       50.52      4.49 o
  -2  -8   3       61.35       56.15      5.28 o
  -1  -8   3     1123.02     1112.01     12.54 o
   1  -8   3      142.84      146.27      5.70 o
   2  -8   3     1237.99     1273.98     33.46 o
   3  -8   3       11.74       11.18      1.66 o
   4  -8   3      262.29      222.07     12.53 o
   5  -8   3       81.18       79.40      7.28 o
   6  -8   3        0.22        8.36      2.17 o
   7  -8   3        2.34        3.15      1.03 o
   8  -8   3        4.27       -1.85      2.01 o
   9  -8   3      210.34      239.80     12.38 o
  -7  -7   3       31.33       31.19      4.26 o
  -6  -7   3       12.95        7.90      2.64 o
  -5  -7   3       96.86      100.37      6.09 o
  -4  -7   3       38.34       41.55      5.09 o
  -3  -7   3       32.81       31.01      3.71 o
  -2  -7   3      736.40      707.25     10.55 o
  -1  -7   3      145.62      119.63      6.31 o
   0  -7   3       16.49       12.49      2.13 o
   1  -7   3      330.69      312.26     10.65 o
   2  -7   3      218.67      221.44      8.01 o
   3  -7   3      105.44      100.98      5.78 o
   4  -7   3      485.51      501.83      9.66 o
   5  -7   3       32.71       40.76      4.42 o
   6  -7   3       24.08       31.88      4.01 o
   7  -7   3       58.13       47.70      5.14 o
   8  -7   3       15.13       20.31      3.08 o
   9  -7   3      156.07      159.61     16.04 o
  10  -7   3       65.46       56.56      5.72 o
  -8  -6   3        0.54        1.91      1.17 o
  -7  -6   3        7.04        6.38      1.85 o
  -6  -6   3      540.76      542.49     25.78 o
  -5  -6   3      294.17      286.47     13.58 o
  -4  -6   3        1.16        2.49      1.74 o
  -3  -6   3      288.66      305.51     16.60 o
  -2  -6   3      324.88      287.47     14.22 o
  -1  -6   3      355.82      351.37      4.65 o
   0  -6   3       20.07       18.66      2.10 o
   1  -6   3      617.89      555.24      4.86 o
   2  -6   3      685.85      724.06     11.56 o
   3  -6   3       69.21       81.45      4.83 o
   4  -6   3      423.29      423.94     18.12 o
   5  -6   3        0.00        4.77      2.24 o
   6  -6   3        2.78        4.18      2.03 o
   7  -6   3      619.60      533.13     17.10 o
   8  -6   3      434.34      362.28     15.49 o
   9  -6   3      281.53      284.30     22.86 o
  10  -6   3        9.13        4.04      1.67 o
  -8  -5   3        5.62        6.26      1.73 o
  -7  -5   3       12.95       15.65      4.21 o
  -6  -5   3      546.50      500.81     14.08 o
  -5  -5   3       33.74       28.33      3.56 o
  -4  -5   3      150.63      169.48     10.24 o
  -3  -5   3       63.17       72.24      8.01 o
  -2  -5   3     1772.73     1756.67     13.47 o
  -1  -5   3      471.23      469.19      5.21 o
   0  -5   3      357.46      362.60      4.40 o
   1  -5   3     1357.39     1361.66     17.21 o
   2  -5   3      196.66      160.19      2.95 o
   3  -5   3      370.51      362.28      4.99 o
   4  -5   3      784.05      775.22      7.24 o
   5  -5   3        6.40        5.53      1.64 o
   6  -5   3      618.25      579.93     24.56 o
   7  -5   3      135.60      114.87     11.27 o
   8  -5   3       51.19       54.79      5.23 o
   9  -5   3      458.06      419.02     21.54 o
  10  -5   3        2.87        6.70      3.62 o
  -9  -4   3      458.09      434.16     17.79 o
  -8  -4   3       45.53       36.10      4.14 o
  -7  -4   3      532.36      528.89     22.60 o
  -6  -4   3       41.26       38.19      4.97 o
  -5  -4   3      200.19      222.38     13.09 o
  -4  -4   3       15.91       11.09      1.97 o
  -3  -4   3      107.17      126.61     11.58 o
  -2  -4   3     1447.51     1440.22      9.96 o
  -1  -4   3      467.34      467.83      4.38 o
   0  -4   3      654.15      626.35      4.85 o
   1  -4   3       58.45       60.41      4.44 o
   2  -4   3      109.52      108.83      3.07 o
   3  -4   3      501.73      502.35     12.23 o
   4  -4   3      740.47      678.13      8.78 o
   5  -4   3        0.85       10.82      3.10 o
   6  -4   3     1526.95     1439.89     21.54 o
   7  -4   3      233.52      253.19     11.76 o
   8  -4   3       14.71       13.88      2.59 o
   9  -4   3       15.41       14.26      2.63 o
  10  -4   3      164.40      176.63     15.00 o
  11  -4   3       39.94       43.65      6.46 o
  -9  -3   3       44.56       34.08      4.81 o
  -8  -3   3        8.05        5.44      1.97 o
  -7  -3   3     2043.06     2073.41     15.49 o
  -6  -3   3        1.24       -1.49      2.15 o
  -5  -3   3      263.68      299.70     20.58 o
  -4  -3   3       95.52      109.91      9.33 o
  -3  -3   3      152.51      172.40     13.05 o
  -2  -3   3       12.84       13.99      1.91 o
  -1  -3   3      722.43      703.96      5.21 o
   0  -3   3      645.29      642.90      7.55 o
   1  -3   3       54.48       63.46      1.62 o
   2  -3   3       88.94       87.90      4.96 o
   3  -3   3      397.88      376.24      4.10 o
   4  -3   3     1134.89     1171.75      9.03 o
   5  -3   3       53.85       68.99      5.90 o
   6  -3   3      717.81      724.84     18.83 o
   7  -3   3      229.23      227.36     10.13 o
   8  -3   3       48.54       30.69      4.14 o
   9  -3   3      208.06      200.10     14.83 o
  10  -3   3      195.65      190.39     16.04 o
  11  -3   3      285.56      281.77     10.09 o
  -9  -2   3        8.17       12.85      2.26 o
  -8  -2   3      126.89      107.11     11.15 o
  -7  -2   3      212.22      208.66     16.18 o
  -6  -2   3       95.17      109.23      7.68 o
  -5  -2   3       65.17       67.93      6.42 o
  -4  -2   3       17.86       11.22      1.65 o
  -3  -2   3      219.20      215.57      5.05 o
  -2  -2   3      373.56      401.97      9.27 o
  -1  -2   3      205.67      156.86      4.50 o
   0  -2   3      338.48      289.64      5.90 o
   1  -2   3     3441.69     3586.38     53.10 o
   2  -2   3      359.72      342.39      4.22 o
   3  -2   3      557.13      516.55      5.07 o
   4  -2   3     1217.64     1300.94      9.44 o
   5  -2   3        2.33        0.46      1.23 o
   6  -2   3      644.26      650.95     20.83 o
   7  -2   3      181.76      205.16     19.35 o
   8  -2   3       63.79       60.11      5.60 o
   9  -2   3      156.45      156.18     11.41 o
  10  -2   3       13.66       16.91      3.09 o
  11  -2   3       12.71       15.28      4.77 o
  -9  -1   3        2.90        8.85      2.71 o
  -8  -1   3      179.14      190.16     11.56 o
  -7  -1   3      771.98      779.98     17.58 o
  -6  -1   3      241.11      269.43     13.90 o
  -5  -1   3        2.12        0.10      2.24 o
  -4  -1   3      138.30      149.70     13.00 o
  -3  -1   3       10.27        6.28      1.14 o
  -2  -1   3     1475.21     1458.57     16.05 o
  -1  -1   3        6.37        8.12      1.23 o
   0  -1   3      714.22      672.58      7.60 o
   1  -1   3     1918.84     1854.37     10.76 o
   2  -1   3      551.33      497.37      3.17 o
   3  -1   3      160.27      160.24      9.47 o
   4  -1   3       12.94        7.79      2.45 o
   5  -1   3      465.70      564.72      7.24 o
   6  -1   3      795.59      738.55     19.33 o
   7  -1   3       17.33       16.62      3.72 o
   8  -1   3      284.36      266.97     15.49 o
   9  -1   3        6.54        4.55      1.88 o
  10  -1   3       13.63       19.86      3.54 o
  11  -1   3        0.08        2.97      3.04 o
 -10   0   3        6.51        6.42      2.23 o
  -9   0   3        3.93        8.41      3.49 o
  -8   0   3       26.97       28.04      3.71 o
  -7   0   3      591.01      588.33      8.55 o
  -6   0   3      294.64      342.43     19.70 o
  -5   0   3      202.03      201.33     16.37 o
  -4   0   3        4.94        8.79      1.42 o
  -3   0   3      664.72      700.26      9.63 o
  -2   0   3        5.59       11.67      1.50 o
  -1   0   3      393.51      374.93      4.87 o
   0   0   3      704.80      606.35      7.06 o
   1   0   3      542.72      642.90      6.09 o
   2   0   3      803.38      810.62      5.21 o
   3   0   3     3073.40     3246.94     33.59 o
   4   0   3        0.23        4.13      1.45 o
   5   0   3      593.73      708.39      8.77 o
   6   0   3      863.43      859.12     18.49 o
   7   0   3       28.49       29.10      4.50 o
   8   0   3      635.73      640.08     25.83 o
   9   0   3       28.26       24.08      3.69 o
  10   0   3        1.22        5.21      2.55 o
  11   0   3       11.60       20.32      3.82 o
 -10   1   3       20.01       19.44      3.79 o
  -9   1   3        8.13        5.41      2.08 o
  -8   1   3      413.92      445.89     21.35 o
  -7   1   3       36.98       40.29      5.19 o
  -6   1   3        8.99        9.40      1.68 o
  -5   1   3      540.39      525.33     17.03 o
  -4   1   3     1174.41     1274.08     11.19 o
  -3   1   3      321.51      358.98      9.37 o
  -2   1   3      694.42      630.98      7.78 o
  -1   1   3       41.45       44.70      3.15 o
   0   1   3     5006.46     4678.22     50.14 o
   1   1   3      582.10      567.29      3.99 o
   2   1   3      627.83      590.62      6.85 o
   3   1   3     1098.93     1136.89     12.88 o
   4   1   3     1183.14     1241.09     14.58 o
   5   1   3      538.25      494.01     18.54 o
   6   1   3      786.24      805.08     30.49 o
   7   1   3       42.28       62.56      6.35 o
   8   1   3      980.91      965.26     35.53 o
   9   1   3      291.16      327.24     21.55 o
  10   1   3       10.06       12.44      3.49 o
  11   1   3      119.15      133.46      9.31 o
 -10   2   3      225.40      224.41     15.47 o
  -9   2   3      230.84      242.93     15.40 o
  -8   2   3       82.11       77.42      8.87 o
  -7   2   3       10.65        7.47      2.03 o
  -6   2   3      369.48      338.83     10.19 o
  -5   2   3     1715.93     1712.63     14.74 o
  -4   2   3        1.73        4.67      1.40 o
  -3   2   3        1.46        6.50      1.29 o
  -2   2   3     2051.36     1998.96     20.63 o
  -1   2   3     1503.37     1310.60     13.59 o
   0   2   3        5.45       16.76      3.23 o
   1   2   3     1213.47     1185.76      7.36 o
   2   2   3        5.18       12.02      2.07 o
   3   2   3      506.91      481.20      6.54 o
   4   2   3       11.52       16.53      2.05 o
   5   2   3      396.89      371.78     13.60 o
   6   2   3       27.42       22.20      2.55 o
   7   2   3      372.92      359.76     22.41 o
   8   2   3      312.31      260.96      8.06 o
   9   2   3       38.61       26.64      3.91 o
  11   2   3      698.31      764.62     84.26 o
 -10   3   3       10.04       10.81      3.46 o
  -9   3   3      545.90      572.85     38.18 o
  -8   3   3        0.60        1.18      1.58 o
  -7   3   3       11.24       13.42      3.40 o
  -6   3   3      242.70      260.48     15.50 o
  -5   3   3      978.16      972.29     11.28 o
  -4   3   3       49.99       48.63      4.21 o
  -3   3   3     3393.47     3646.71     15.70 o
  -2   3   3      693.96      649.49      8.46 o
  -1   3   3       85.16       77.80      2.06 o
   0   3   3       19.13       21.84      1.32 o
   1   3   3     1240.53     1206.28      9.05 o
   2   3   3        1.30        5.17      0.61 o
   3   3   3       28.80       22.35      2.18 o
   4   3   3     1533.09     1622.79      9.95 o
   5   3   3      347.07      329.39     12.41 o
   6   3   3      619.73      605.02     12.46 o
   7   3   3      403.02      382.20     17.47 o
   8   3   3      361.18      372.67     17.37 o
   9   3   3       51.36       44.50      5.08 o
  10   3   3       23.39       13.70      3.29 o
  11   3   3      116.55      139.05      8.94 o
 -10   4   3      504.60      514.02     16.50 o
  -9   4   3      124.10      124.36     11.85 o
  -8   4   3     1376.28     1400.54     13.20 o
  -7   4   3      115.89      134.46     10.37 o
  -6   4   3      196.34      194.00     10.45 o
  -5   4   3     1172.00     1182.01     12.96 o
  -4   4   3       76.55       71.54      6.14 o
  -3   4   3      322.56      303.20      3.86 o
  -2   4   3     3765.39     3998.15     39.58 o
  -1   4   3     2112.25     2116.13     14.92 o
   0   4   3      857.33      754.26      3.58 o
   1   4   3       49.89       25.78      1.96 o
   2   4   3     1229.49     1176.52      7.51 o
   3   4   3     3439.38     3488.99     35.28 o
   4   4   3      111.89      130.82      8.31 o
   5   4   3     2455.09     2483.31     19.83 o
   6   4   3      833.45      814.63     14.82 o
   7   4   3      640.14      599.02     11.33 o
   8   4   3      370.20      320.50      9.73 o
   9   4   3       46.18       36.70      5.53 o
  10   4   3      443.31      445.05     23.26 o
 -10   5   3       23.16       12.94      3.50 o
  -9   5   3        2.47        1.47      1.54 o
  -8   5   3      760.35      722.37     11.20 o
  -7   5   3     2154.32     2151.15    189.24 o
  -6   5   3     2074.54     2076.80     31.64 o
  -5   5   3       80.96       81.60      7.88 o
  -4   5   3      307.97      306.21      6.99 o
  -3   5   3     1072.76     1063.86      7.36 o
  -2   5   3      910.69      988.59      5.64 o
  -1   5   3      141.19      137.72      1.56 o
   0   5   3     3232.07     3231.17     18.53 o
   1   5   3      928.14      996.59      5.77 o
   2   5   3     2965.08     3175.54     18.42 o
   3   5   3     1452.89     1618.79      9.20 o
   4   5   3     2768.90     2851.37     16.73 o
   5   5   3       86.65       64.46      4.95 o
   6   5   3      322.78      307.21     15.19 o
   7   5   3      288.28      303.57     17.03 o
   8   5   3       17.26       16.73      2.85 o
   9   5   3       26.34       27.26      3.68 o
  10   5   3      143.85      151.46      9.69 o
  -9   6   3       62.12       60.32      6.27 o
  -8   6   3       23.55       23.64      5.59 o
  -7   6   3      336.88      382.03     20.12 o
  -6   6   3       62.89       67.36      6.12 o
  -5   6   3      573.57      545.40     10.19 o
  -4   6   3      229.40      221.25     10.24 o
  -3   6   3      705.64      701.12      5.95 o
  -2   6   3     1008.78     1057.91      6.10 o
  -1   6   3        1.24        1.56      0.91 o
   0   6   3       24.92       27.15      1.99 o
   1   6   3      127.22      120.95      2.64 o
   2   6   3     3140.14     3348.61     11.65 o
   3   6   3       98.57      103.77      6.82 o
   4   6   3        4.09        4.58      1.00 o
   5   6   3      114.93      143.06     10.26 o
   6   6   3      109.50      114.45      8.31 o
   7   6   3       25.07       26.45      3.54 o
   8   6   3       25.29       18.47      3.50 o
   9   6   3       30.21       30.72      3.74 o
  10   6   3      337.07      322.05     20.88 o
  -9   7   3        8.30       10.09      2.69 o
  -8   7   3      296.19      317.96     15.47 o
  -7   7   3      198.17      209.79     11.56 o
  -6   7   3      469.67      441.81      8.40 o
  -5   7   3      478.84      484.74     10.36 o
  -4   7   3      918.01      883.99     10.77 o
  -3   7   3      867.25      873.15      7.95 o
  -2   7   3      519.13      495.56      4.42 o
  -1   7   3        4.14        5.51      0.77 o
   0   7   3     1401.64     1379.47     10.99 o
   1   7   3      131.38      123.50      4.88 o
   2   7   3      127.00      117.43      9.25 o
   3   7   3      267.94      256.56     10.79 o
   4   7   3       26.48       34.54      2.90 o
   5   7   3      409.47      428.01      7.15 o
   6   7   3      431.50      409.10      7.59 o
   7   7   3      381.51      360.73      9.50 o
   8   7   3       44.26       52.45      5.79 o
   9   7   3       34.81       27.96      4.64 o
  10   7   3      126.69      132.04     11.95 o
  -9   8   3       62.02       61.46      6.58 o
  -8   8   3      119.76      109.75     13.28 o
  -7   8   3      175.52      174.16     10.33 o
  -6   8   3       65.01       64.46      7.40 o
  -5   8   3       17.51       25.46      2.97 o
  -4   8   3     1277.47     1277.52     14.42 o
  -3   8   3      195.55      181.81      8.97 o
  -2   8   3      220.19      176.15      3.96 o
  -1   8   3      420.40      417.97      4.03 o
   0   8   3      243.64      203.96      6.95 o
   1   8   3      170.62      180.44      7.34 o
   3   8   3      100.78      114.05      8.96 o
   4   8   3        5.29        3.23      1.24 o
   5   8   3        3.33        8.32      1.58 o
   6   8   3      211.21      225.64     15.14 o
   7   8   3        0.10        0.79      1.08 o
   8   8   3        0.21        3.04      1.64 o
   9   8   3     1125.50     1158.79    247.57 o
  -9   9   3        7.42        6.05      2.23 o
  -8   9   3      360.70      379.69     17.94 o
  -7   9   3        1.70        2.24      0.91 o
  -6   9   3        2.71        3.12      1.51 o
  -5   9   3       60.11       68.01      6.74 o
  -4   9   3      142.00      128.63      3.96 o
  -3   9   3        1.28        2.50      1.29 o
  -2   9   3      618.86      588.74      3.38 o
  -1   9   3      347.33      340.48      4.45 o
   0   9   3       14.10       27.61      2.17 o
   1   9   3       45.66       46.20      3.27 o
   2   9   3      651.87      642.27      8.65 o
   3   9   3       74.26       92.86      7.85 o
   4   9   3       14.05       16.06      2.03 o
   5   9   3        0.84        4.19      1.29 o
   6   9   3       58.61       57.72      3.67 o
   7   9   3      124.16      114.88      7.37 o
   8   9   3      381.89      390.58     21.91 o
   9   9   3        0.87       -1.27      2.17 o
  -8  10   3       29.03       25.64      3.97 o
  -7  10   3       10.10       10.32      2.53 o
  -6  10   3      276.97      284.00      5.41 o
  -5  10   3       15.52       17.36      2.60 o
  -4  10   3      510.72      504.34      5.10 o
  -3  10   3      276.58      247.84      4.38 o
  -2  10   3      133.55      136.09      7.80 o
  -1  10   3     1532.87     1536.18     13.82 o
   0  10   3       26.83       26.93      2.93 o
   1  10   3      411.02      424.30      6.92 o
   2  10   3       83.41       81.12      7.63 o
   3  10   3       34.74       30.33      2.91 o
   4  10   3      202.26      223.55      7.38 o
   5  10   3       72.37       72.15      5.86 o
   6  10   3      116.45      108.33     12.33 o
   7  10   3       41.59       41.83      4.76 o
   8  10   3        0.70        1.46      0.72 o
  -8  11   3      154.22      185.20     10.38 o
  -7  11   3       56.11       59.72      5.69 o
  -6  11   3       81.52       77.37      7.41 o
  -5  11   3        6.34        9.56      1.23 o
  -4  11   3        0.03        1.13      1.18 o
  -3  11   3      143.92      129.27      5.79 o
  -2  11   3      253.02      240.40     16.45 o
  -1  11   3     1151.69     1197.75      9.02 o
   0  11   3      728.10      774.89      8.53 o
   1  11   3       40.61       41.93      3.83 o
   2  11   3      451.72      430.63      8.26 o
   3  11   3       15.87       13.70      1.47 o
   4  11   3       11.78       15.55      2.26 o
   5  11   3      125.25      114.47      9.06 o
   6  11   3       45.49       34.45      4.23 o
   7  11   3      144.52      152.56     11.72 o
   8  11   3        0.02        5.62      2.03 o
  -7  12   3       27.07       29.36      4.28 o
  -6  12   3      152.76      137.33      5.55 o
  -5  12   3        7.39        6.83      1.27 o
  -4  12   3        0.02        4.88      1.59 o
  -3  12   3      531.49      529.53      9.86 o
  -2  12   3       17.43       19.94      2.04 o
  -1  12   3       17.79       17.67      2.08 o
   0  12   3      338.42      335.21      6.36 o
   1  12   3        0.26        1.83      1.12 o
   2  12   3      585.58      570.66     11.90 o
   3  12   3       51.56       45.39      5.81 o
   4  12   3      118.51      112.59      7.37 o
   5  12   3        9.30        7.79      1.88 o
   6  12   3       38.84       24.01      3.24 o
   7  12   3      258.31      269.97      7.46 o
  -6  13   3      998.45     1181.15    250.25 o
  -5  13   3       23.97       25.45      4.13 o
  -4  13   3      131.43      117.88     14.13 o
  -3  13   3      334.85      329.92      6.17 o
  -2  13   3      130.10      144.21      9.81 o
  -1  13   3       52.69       49.81      3.65 o
   0  13   3       41.13       37.78      3.70 o
   1  13   3      386.62      387.96     10.83 o
   2  13   3       15.02       20.91      3.54 o
   3  13   3       51.36       48.08      5.97 o
   4  13   3      107.47      119.49     12.03 o
   6  13   3       17.04       11.64      2.95 o
  -5  14   3       34.10       24.05      4.09 o
  -4  14   3       90.32       67.99      9.13 o
  -3  14   3       35.68       32.71      5.09 o
  -2  14   3       40.86       40.21      3.33 o
  -1  14   3        2.80        3.67      1.10 o
   0  14   3       25.58       21.72      3.06 o
   1  14   3      861.81      941.08     22.47 o
   2  14   3      133.65      154.18     13.53 o
   3  14   3      330.53      357.06     27.85 o
   4  14   3       36.81       48.56      6.77 o
   5  14   3       82.07       92.54     11.55 o
  -4  15   3       89.00       60.27      9.44 o
  -3  15   3       86.05       91.43      7.81 o
  -2  15   3       38.12       35.65      4.47 o
  -1  15   3      125.48      116.94     26.58 o
   0  15   3        2.78        4.87      1.87 o
   1  15   3       51.43       57.05      8.85 o
   2  15   3       73.53       82.13     10.26 o
   3  15   3       38.58       55.29      7.40 o
  -1  16   3       93.55      105.64      8.59 o
   0  16   3       64.60       77.50     10.94 o
   1 -13   4       41.78       50.27      8.51 o
   2 -13   4      115.31      127.84      9.46 o
   3 -13   4       32.48       33.61      4.76 o
  -2 -12   4       67.94       60.49      5.47 o
  -1 -12   4       51.98       49.39      8.29 o
   0 -12   4       75.00       68.33      9.13 o
   1 -12   4       18.81       18.61      2.03 o
   2 -12   4      146.38      129.41     18.61 o
   3 -12   4      176.65      170.44      6.68 o
   4 -12   4       20.20       17.63      4.30 o
   5 -12   4       54.83       48.67      9.62 o
  -3 -11   4      194.17      189.72     11.45 o
  -2 -11   4       38.89       28.96      6.60 o
  -1 -11   4      343.75      380.70     12.69 o
   0 -11   4      364.33      361.70      8.16 o
   1 -11   4      360.79      373.68      7.88 o
   2 -11   4       53.45       58.28     14.26 o
   3 -11   4        4.63        6.24      1.49 o
   4 -11   4       11.14       13.66      2.07 o
   5 -11   4      345.06      355.51     24.68 o
   6 -11   4      143.49      122.40     11.12 o
   7 -11   4       89.37       80.18     11.00 o
  -5 -10   4       10.20        9.37      3.21 o
  -4 -10   4        1.24        1.68      0.90 o
  -3 -10   4      144.89      154.01      6.62 o
  -2 -10   4      203.30      195.33      7.80 o
  -1 -10   4        1.18        3.13      0.98 o
   0 -10   4       43.93       43.18      8.47 o
   1 -10   4      183.29      205.80      9.68 o
   2 -10   4       54.79       55.78      5.81 o
   3 -10   4        0.99        3.30      1.58 o
   4 -10   4      149.23      154.97      6.81 o
   5 -10   4       95.38      102.38      7.79 o
   6 -10   4       23.58       28.99      3.50 o
   7 -10   4      226.63      208.41     20.36 o
   8 -10   4      126.84      125.65     13.22 o
  -5  -9   4       29.04       28.61      3.69 o
  -4  -9   4       52.12       51.15      4.46 o
  -3  -9   4      264.16      289.41     13.73 o
  -2  -9   4      213.53      239.48     12.06 o
  -1  -9   4       88.17      103.62      6.72 o
   0  -9   4        0.04        1.36      1.72 o
   1  -9   4      109.09       94.40      7.45 o
   2  -9   4      489.94      466.29      7.09 o
   3  -9   4       59.30       48.23      3.55 o
   4  -9   4      157.84      148.90      8.42 o
   5  -9   4        0.82        4.01      3.51 o
   6  -9   4      142.43      141.50     10.19 o
   7  -9   4      528.60      604.49     31.14 o
   8  -9   4      130.84      140.16     12.79 o
  -6  -8   4        0.76        0.26      1.76 o
  -5  -8   4        0.01        2.85      1.21 o
  -4  -8   4       33.27       32.61      4.21 o
  -3  -8   4      344.13      335.11      9.62 o
  -2  -8   4      175.49      176.98     11.76 o
  -1  -8   4      472.29      469.00      4.83 o
   0  -8   4      294.05      276.11      7.35 o
   1  -8   4       11.66       11.22      1.18 o
   2  -8   4      427.38      412.52      4.88 o
   3  -8   4      210.28      208.39      9.98 o
   4  -8   4      450.56      426.41      7.47 o
   5  -8   4        6.40        2.33      2.29 o
   6  -8   4       77.57       79.65      8.26 o
   7  -8   4       55.64       73.90      8.86 o
   8  -8   4       19.43       16.53      3.42 o
   9  -8   4       86.78       75.70     10.35 o
  -7  -7   4      320.59      273.71     22.27 o
  -6  -7   4      227.84      208.30     16.28 o
  -5  -7   4      168.94      147.13      9.35 o
  -4  -7   4      156.85      151.33      8.51 o
  -3  -7   4      152.20      151.92     13.40 o
  -2  -7   4        5.49        2.50      1.03 o
  -1  -7   4      599.66      611.58      9.54 o
   0  -7   4      274.96      267.55      5.09 o
   1  -7   4      135.42      128.63     22.38 o
   2  -7   4      363.94      371.64      7.83 o
   3  -7   4      553.87      530.39      7.09 o
   4  -7   4      784.99      777.84     15.13 o
   5  -7   4       21.15       24.95      2.41 o
   6  -7   4      218.24      239.18     14.01 o
   7  -7   4        0.50        0.54      1.68 o
   8  -7   4       88.99      102.77      9.97 o
   9  -7   4       87.36      100.10     10.55 o
  -7  -6   4      224.39      215.61     13.54 o
  -6  -6   4       89.85       93.55      9.86 o
  -5  -6   4      350.11      385.34     19.95 o
  -4  -6   4      613.84      573.59     11.60 o
  -3  -6   4      156.92      162.96     13.97 o
  -2  -6   4       77.41       86.87      8.05 o
  -1  -6   4      877.33      842.92     10.22 o
   0  -6   4       40.13       30.18      4.74 o
   1  -6   4      487.25      467.61      6.43 o
   2  -6   4      433.67      433.71      5.49 o
   3  -6   4        1.70       -0.38      1.41 o
   4  -6   4      346.27      341.54     10.06 o
   5  -6   4       69.87       78.50      7.33 o
   6  -6   4      213.23      218.89     16.78 o
   7  -6   4        5.24        6.44      2.04 o
   8  -6   4        4.83        1.26      1.79 o
   9  -6   4      135.92      146.05     12.85 o
  10  -6   4      271.51      286.89     25.92 o
  -8  -5   4      185.54      173.98     10.55 o
  -7  -5   4      572.48      600.88     27.47 o
  -6  -5   4      172.14      177.24     11.59 o
  -5  -5   4      189.12      184.70     10.73 o
  -4  -5   4        9.79       12.19      2.14 o
  -3  -5   4        9.63        6.71      1.58 o
  -2  -5   4      134.24      143.78     12.90 o
  -1  -5   4      219.74      194.23      8.97 o
   0  -5   4       93.01       73.73      8.43 o
   1  -5   4       75.28       69.69      3.15 o
   2  -5   4       25.19       34.74      2.88 o
   3  -5   4      594.37      565.59      8.03 o
   4  -5   4       13.89        6.40      1.47 o
   5  -5   4       13.24       14.36      2.76 o
   6  -5   4      275.98      311.71     20.22 o
   7  -5   4        1.50       -0.82      2.36 o
   8  -5   4       90.25       85.22      8.54 o
   9  -5   4      424.69      411.40     18.64 o
  10  -5   4      132.24      114.64     11.45 o
  -8  -4   4        3.72        3.29      2.26 o
  -7  -4   4      249.95      248.61     15.35 o
  -6  -4   4      141.97      156.42      9.70 o
  -5  -4   4       94.76       88.41      7.51 o
  -4  -4   4     1719.60     1722.42     26.81 o
  -3  -4   4      151.71      176.56     14.29 o
  -2  -4   4      335.89      353.53      5.46 o
  -1  -4   4     1951.82     1854.06     15.96 o
   0  -4   4      178.22      172.16      5.00 o
   1  -4   4      250.18      234.20      3.81 o
   2  -4   4       63.08       67.94      5.56 o
   3  -4   4      212.78      214.95      3.16 o
   4  -4   4        1.07        1.92      1.86 o
   5  -4   4        0.03        7.17      2.10 o
   6  -4   4       61.00       69.10      6.86 o
   7  -4   4      109.86      121.81     12.37 o
   8  -4   4       20.05       19.29      2.73 o
   9  -4   4      600.34      548.97     12.68 o
  10  -4   4       20.18       13.37      3.06 o
  -9  -3   4       65.66       62.77      8.38 o
  -8  -3   4        0.10        2.40      1.35 o
  -7  -3   4        2.95        6.21      2.09 o
  -6  -3   4       42.75       44.78      3.94 o
  -5  -3   4        4.42        1.99      2.08 o
  -4  -3   4      309.86      359.84     17.45 o
  -3  -3   4       39.94       36.03      3.24 o
  -2  -3   4     1692.97     1679.19     10.69 o
  -1  -3   4      161.38      143.70      5.13 o
   0  -3   4      980.18     1006.95      6.62 o
   1  -3   4     6930.78     7049.64     12.87 o
   2  -3   4      105.50       82.43      5.32 o
   3  -3   4      270.25      244.07      3.45 o
   4  -3   4       15.23       18.03      2.50 o
   5  -3   4        6.79       12.46      2.59 o
   6  -3   4      717.87      695.63     10.85 o
   7  -3   4      441.01      430.30     18.40 o
   8  -3   4      531.60      445.66     17.79 o
   9  -3   4       10.80       11.13      2.51 o
  10  -3   4       20.24        8.23      2.47 o
  11  -3   4      208.86      213.05     14.22 o
  -9  -2   4      241.63      258.20     18.13 o
  -8  -2   4      143.33      129.69     17.73 o
  -7  -2   4      195.36      196.96     13.65 o
  -6  -2   4       58.54       59.41      5.92 o
  -5  -2   4      154.46      149.13     12.09 o
  -4  -2   4       40.97       38.97      5.46 o
  -3  -2   4       80.16       84.52      7.26 o
  -2  -2   4       64.19       61.49      5.24 o
  -1  -2   4        6.50       12.37      1.69 o
   0  -2   4     1785.96     1794.23     18.83 o
   1  -2   4     1426.11     1317.76      8.55 o
   2  -2   4      140.05      150.77      3.76 o
   3  -2   4        1.99        2.44      0.95 o
   4  -2   4      388.82      364.58     10.83 o
   5  -2   4       58.02       69.05      5.08 o
   6  -2   4      922.46      939.79     13.27 o
   7  -2   4       33.82       46.52      4.55 o
   8  -2   4      590.25      510.98     20.33 o
   9  -2   4       16.68       16.09      3.24 o
  10  -2   4       34.96       28.58      3.22 o
  11  -2   4       33.33       37.31      5.46 o
  -9  -1   4       30.06       31.88      5.06 o
  -8  -1   4      180.24      182.11     12.86 o
  -7  -1   4      397.85      453.72     28.92 o
  -6  -1   4        2.98        2.90      1.36 o
  -5  -1   4      823.60      840.72     13.47 o
  -4  -1   4       47.77       48.45      3.82 o
  -3  -1   4       78.13       88.01      8.26 o
  -2  -1   4      176.77      147.95      3.81 o
  -1  -1   4       63.68       71.83      6.56 o
   0  -1   4     6228.78     6040.34     96.64 o
   1  -1   4     4231.57     4053.06     44.18 o
   2  -1   4       15.48       18.95      2.51 o
   3  -1   4      496.05      524.65      7.40 o
   4  -1   4      404.99      386.35      5.51 o
   5  -1   4       44.34       46.36      4.56 o
   6  -1   4        6.42       16.04      2.33 o
   7  -1   4       83.05       84.60      7.92 o
   8  -1   4        2.37        1.95      1.73 o
   9  -1   4      106.47      111.37      8.77 o
  10  -1   4        2.60        2.83      1.87 o
  11  -1   4      484.30      495.48     28.59 o
  -9   0   4      118.62      118.49      9.69 o
  -8   0   4       83.26       81.01      8.73 o
  -7   0   4      126.93      147.25      9.40 o
  -6   0   4      117.29      129.22     10.46 o
  -5   0   4      756.35      814.21     11.68 o
  -4   0   4       77.38       91.67      7.94 o
  -3   0   4      171.56      164.61      4.54 o
  -2   0   4      298.04      275.87      4.46 o
  -1   0   4       19.63       26.54      2.68 o
   1   0   4     4639.50     4454.27     73.80 o
   2   0   4        0.20        0.64      0.35 o
   3   0   4     2199.99     2183.79     23.78 o
   4   0   4     1048.59     1023.20     10.78 o
   5   0   4        5.12        4.58      2.28 o
   6   0   4        0.68       -0.41      3.37 o
   7   0   4        6.41       14.76      3.12 o
   8   0   4       50.32       43.81      6.12 o
   9   0   4       65.74       74.88      8.85 o
  10   0   4       23.34       21.69      3.08 o
  11   0   4      231.27      229.01     17.95 o
  -9   1   4      170.48      173.83     11.17 o
  -8   1   4      112.91      117.28      9.36 o
  -7   1   4      535.72      540.06     12.13 o
  -6   1   4      224.55      227.07     12.88 o
  -5   1   4      173.88      175.22     11.00 o
  -4   1   4     1259.46     1231.12     13.15 o
  -3   1   4     1121.27     1238.84      8.47 o
  -2   1   4      161.69      166.20      6.15 o
  -1   1   4      211.29      224.46      3.78 o
   1   1   4      165.76      161.39      1.37 o
   2   1   4       37.26       34.04      2.92 o
   3   1   4      895.93      838.40     10.17 o
   4   1   4     1106.84     1194.59      9.14 o
   5   1   4       20.50       22.70      3.24 o
   6   1   4      598.67      638.08     24.06 o
   7   1   4      186.57      231.52     21.49 o
   8   1   4       83.47       78.87      5.68 o
   9   1   4       78.46       77.43      6.77 o
  10   1   4      146.46      139.50     12.03 o
  11   1   4        2.28        8.17      2.51 o
  -9   2   4       15.26       12.03      2.99 o
  -8   2   4       25.48       29.42      4.67 o
  -7   2   4      227.44      250.00     28.53 o
  -6   2   4        9.94        6.01      2.18 o
  -5   2   4        8.12        8.10      1.79 o
  -4   2   4       93.88      114.47     11.13 o
  -3   2   4      313.08      268.80      4.09 o
  -2   2   4      228.69      266.43      5.36 o
  -1   2   4     1100.26     1114.46     11.94 o
   0   2   4     2142.05     1951.20     19.76 o
   1   2   4        3.26       -1.57      1.05 o
   2   2   4      314.36      299.32      3.12 o
   3   2   4      149.75      112.47      3.17 o
   4   2   4     1095.65     1189.42      9.44 o
   5   2   4      906.05      929.64      9.32 o
   6   2   4     1542.96     1567.59     14.90 o
   7   2   4      142.38      144.66     12.27 o
   8   2   4        2.72        6.99      2.06 o
   9   2   4      135.12      144.37      8.37 o
  10   2   4      202.78      208.15     13.68 o
  11   2   4        0.67        2.56      1.81 o
  -9   3   4      150.01      152.72     13.94 o
  -8   3   4       14.43        7.69      2.19 o
  -7   3   4        3.42       -0.26      1.68 o
  -6   3   4      602.49      627.81     11.22 o
  -5   3   4      323.61      304.03     14.74 o
  -4   3   4     1220.31     1370.88     11.85 o
  -3   3   4       91.59       84.29      4.79 o
  -2   3   4     2256.80     2272.61     23.40 o
   0   3   4     1949.79     1819.35     13.21 o
   1   3   4      656.21      602.03      4.33 o
   2   3   4     1484.68     1528.31     11.45 o
   3   3   4      126.48       90.14     10.26 o
   4   3   4     1384.75     1488.43      9.79 o
   5   3   4       51.13       41.63      4.36 o
   6   3   4     1328.21     1342.34     16.86 o
   7   3   4     1067.23     1107.34     18.67 o
   8   3   4       13.14        6.64      2.09 o
   9   3   4       34.63       32.04      4.78 o
  10   3   4        3.29        4.60      2.33 o
  11   3   4       75.67       66.73      9.36 o
  -9   4   4        0.90       -1.44      2.12 o
  -8   4   4      967.81     1035.31     12.13 o
  -7   4   4      114.02      119.74     11.10 o
  -6   4   4        2.66        1.26      1.24 o
  -5   4   4      444.33      441.87     10.59 o
  -4   4   4        6.63        8.99      1.67 o
  -3   4   4       38.24       46.81      4.01 o
  -2   4   4     1263.48     1230.71      8.44 o
  -1   4   4      155.56      168.81      4.81 o
   0   4   4      291.33      209.10      1.52 o
   1   4   4      469.64      412.90      6.02 o
   2   4   4      747.98      700.09      6.24 o
   3   4   4      271.75      250.82      5.60 o
   4   4   4        9.71       11.65      2.29 o
   5   4   4      684.98      680.29     10.65 o
   6   4   4      289.03      288.96     17.51 o
   7   4   4       70.89       60.04      6.63 o
   8   4   4       19.70       27.13      4.42 o
   9   4   4       10.33       10.82      4.03 o
  10   4   4        2.11        2.83      2.35 o
  11   4   4       48.80       45.90      6.24 o
  -9   5   4       93.71       98.49     11.17 o
  -8   5   4       95.67      105.73     11.41 o
  -7   5   4      237.84      254.70     30.09 o
  -6   5   4       90.44       97.72      9.49 o
  -5   5   4      970.62     1050.06     13.13 o
  -4   5   4      215.44      200.07      9.10 o
  -3   5   4       16.45       26.78      2.58 o
  -2   5   4        4.11        8.05      1.31 o
  -1   5   4      718.54      744.05      8.26 o
   0   5   4       72.23       67.76      0.81 o
   1   5   4     1361.69     1363.91     11.98 o
   2   5   4      171.19      154.26      4.77 o
   3   5   4     2414.10     2641.31     12.91 o
   4   5   4      493.69      507.94     16.50 o
   5   5   4      646.83      658.07      8.77 o
   6   5   4       72.72       80.00      7.42 o
   7   5   4      131.06      117.75      7.83 o
   8   5   4        2.64       12.14      3.81 o
   9   5   4       45.63       48.49      6.24 o
  10   5   4        0.37        4.73      2.06 o
  -9   6   4        0.39        9.28      1.90 o
  -8   6   4      124.93      139.55     13.41 o
  -7   6   4     1001.00     1060.72     25.62 o
  -6   6   4     1512.54     1542.77     17.26 o
  -5   6   4      336.80      348.93      8.81 o
  -4   6   4      408.89      402.33      5.55 o
  -3   6   4        6.78       12.79      1.69 o
  -2   6   4      387.08      337.74      3.87 o
  -1   6   4        2.14        0.91      0.45 o
   0   6   4      319.41      327.44      4.15 o
   1   6   4      598.43      624.59      3.00 o
   2   6   4     4198.91     4379.96     17.69 o
   3   6   4        3.26        6.29      1.17 o
   4   6   4       42.03       50.79      3.71 o
   5   6   4     3581.82     3508.78    161.37 o
   6   6   4       75.80       84.73      8.12 o
   7   6   4      448.76      438.65     17.94 o
   8   6   4      658.94      693.40     37.68 o
   9   6   4        0.02        5.55      2.00 o
  10   6   4        0.00        5.95      2.28 o
  -9   7   4      237.06      215.66     16.00 o
  -8   7   4      112.09      104.69     11.40 o
  -7   7   4       68.80       77.49      8.63 o
  -6   7   4     2183.12     2350.42    205.96 o
  -5   7   4     5727.32     6345.08    499.10 o
  -4   7   4     1021.85     1013.52     12.68 o
  -3   7   4        9.97        6.33      1.01 o
  -2   7   4      191.36      187.65      7.76 o
  -1   7   4      157.35      148.32      1.65 o
   0   7   4      359.50      315.02      2.86 o
   3   7   4      510.69      559.11      6.87 o
   4   7   4     2940.50     3179.51    342.24 o
   5   7   4      190.65      160.59     10.69 o
   6   7   4       17.77       18.40      2.85 o
   7   7   4      141.11      138.36      8.53 o
   8   7   4      230.58      228.86     11.67 o
   9   7   4        0.01        7.96      2.04 o
  10   7   4       63.63       58.45      7.45 o
  -9   8   4       54.39       58.14      7.96 o
  -8   8   4      421.30      474.03     25.01 o
  -7   8   4       20.94       25.92      3.24 o
  -6   8   4      351.21      364.73      9.20 o
  -5   8   4      734.22      707.62      6.95 o
  -4   8   4     3912.94     3990.46     49.36 o
  -3   8   4     1954.75     1895.11     18.87 o
  -2   8   4        7.73        4.83      0.79 o
  -1   8   4      204.25      194.85      6.91 o
   0   8   4      430.06      397.10      3.76 o
   1   8   4      146.73      140.55      5.98 o
   2   8   4        5.74        4.81      0.37 o
   3   8   4       31.11       33.18      2.28 o
   4   8   4      475.30      473.43      7.54 o
   5   8   4      234.04      219.06     12.13 o
   6   8   4      379.45      382.12      7.18 o
   7   8   4      144.28      149.91     10.04 o
   8   8   4      188.29      201.74     14.67 o
   9   8   4       13.77        5.40      1.95 o
  -8   9   4      121.99      128.75     11.32 o
  -7   9   4       27.51       27.06      3.56 o
  -6   9   4     1054.88     1129.75     26.51 o
  -5   9   4      371.15      348.78      7.83 o
  -4   9   4      394.26      359.23      7.65 o
  -3   9   4        4.29        2.88      0.79 o
  -2   9   4      563.54      511.88      4.99 o
  -1   9   4       15.04       24.89      1.81 o
   0   9   4      835.96      817.46      6.82 o
   1   9   4       18.14       14.65      1.81 o
   2   9   4      329.24      297.31     10.73 o
   3   9   4       73.22       72.72      5.97 o
   4   9   4        1.27        3.33      0.96 o
   5   9   4      670.93      658.18     12.00 o
   6   9   4        0.80       -0.55      1.38 o
   7   9   4      658.34      708.45     14.88 o
   8   9   4      174.29      164.20     11.42 o
   9   9   4       19.43       11.82      3.14 o
  -8  10   4        1.41        2.00      1.24 o
  -7  10   4        3.00        1.19      1.50 o
  -6  10   4      208.50      243.83     11.92 o
  -5  10   4      114.01      130.01      8.29 o
  -4  10   4      453.33      463.65      4.28 o
  -3  10   4      530.52      533.56      5.62 o
  -2  10   4     1605.85     1609.67     17.98 o
  -1  10   4      798.65      789.62      9.30 o
   0  10   4     1261.76     1315.98     11.32 o
   1  10   4      130.54      133.36      6.91 o
   2  10   4      140.66      139.35     17.24 o
   3  10   4       18.99       17.44      1.96 o
   4  10   4      196.28      195.10      9.90 o
   5  10   4       10.71       11.55      1.82 o
   6  10   4        1.14        4.91      1.55 o
   7  10   4      301.81      341.29     18.05 o
   8  10   4        4.13        6.82      2.29 o
  -8  11   4        2.94        3.32      1.51 o
  -7  11   4      103.64      102.84     11.09 o
  -6  11   4      244.45      271.39      7.28 o
  -5  11   4       56.58       43.04      5.83 o
  -4  11   4       71.31       84.51      7.91 o
  -3  11   4      917.24      916.36     12.67 o
  -2  11   4      212.47      204.48     12.88 o
  -1  11   4      212.96      204.55      7.76 o
   0  11   4      881.57      909.29     21.91 o
   1  11   4      171.90      181.20      4.91 o
   2  11   4      207.58      197.13      5.76 o
   3  11   4      104.26      106.60      8.68 o
   4  11   4       42.69       32.08      3.62 o
   5  11   4       25.36       26.58      3.21 o
   6  11   4       41.88       42.94      4.60 o
   7  11   4       77.87       84.50      6.47 o
   8  11   4        0.50        3.01      2.19 o
  -7  12   4       65.13       53.58      7.37 o
  -6  12   4       10.27       13.18      2.63 o
  -5  12   4        0.18        3.96      0.99 o
  -4  12   4      316.68      332.61      7.45 o
  -3  12   4        2.92        5.14      1.63 o
  -2  12   4       24.94       23.84      2.50 o
  -1  12   4       41.18       37.73      3.47 o
   0  12   4      872.48      884.58     15.47 o
   1  12   4      450.32      440.00      7.06 o
   2  12   4      308.73      316.20      7.56 o
   3  12   4        7.60        2.55      2.11 o
   4  12   4        6.75        1.94      0.63 o
   5  12   4       27.48       17.82      2.73 o
   6  12   4       55.74       50.45      4.10 o
   7  12   4      240.52      260.87     10.70 o
  -6  13   4       17.87       20.49      2.33 o
  -5  13   4        5.95        1.62      0.82 o
  -4  13   4       70.38       65.97      7.65 o
  -3  13   4        8.70       11.81      1.68 o
  -2  13   4       56.43       53.45      4.74 o
  -1  13   4       82.56       82.07      4.76 o
   0  13   4       18.09       17.98      2.16 o
   1  13   4      309.36      306.59      6.61 o
   2  13   4        0.17        2.76      0.91 o
   3  13   4        1.88        6.60      2.24 o
   4  13   4       13.43       17.99      2.50 o
  -5  14   4       38.22       42.96      7.09 o
  -4  14   4       87.75       68.54      9.03 o
  -3  14   4        2.56        1.45      0.85 o
  -2  14   4       19.28       17.80      2.59 o
  -1  14   4      376.05      393.40     11.06 o
   0  14   4       15.09       13.85      2.65 o
   1  14   4      324.13      330.35     10.65 o
   2  14   4       36.28       44.59      6.09 o
   3  14   4       43.98       45.11      4.95 o
   4  14   4       13.97       10.83      1.51 o
   5  14   4       80.57       89.99     11.77 o
  -4  15   4      780.43      918.36     97.68 o
  -3  15   4        0.03       -0.58      1.37 o
  -2  15   4      112.27      122.83      6.59 o
  -1  15   4      108.83      107.92     10.70 o
   0  15   4      137.29      122.63     14.96 o
   1  15   4      151.19      158.23     12.91 o
   2  15   4      481.21      514.60     12.53 o
   3  15   4        1.92        2.67      1.67 o
   4  15   4      119.63      110.64     12.78 o
  -2  16   4      405.24      444.35     16.20 o
  -1  16   4        7.78        7.85      1.78 o
   0  16   4       65.65       63.23      9.67 o
   1  16   4      220.19      245.97     16.77 o
   0 -12   5      286.72      309.09      8.17 o
   1 -12   5        5.90        6.57      2.87 o
   2 -12   5       12.18        5.73      2.99 o
   3 -12   5      136.78      137.73     23.83 o
   4 -12   5       60.52       57.75     10.32 o
  -2 -11   5      191.65      190.78      6.36 o
  -1 -11   5      524.97      564.37     31.09 o
   0 -11   5      188.02      189.14      8.43 o
   1 -11   5        0.10        1.80      1.54 o
   2 -11   5       26.79       30.53      6.55 o
   3 -11   5       22.14       13.50      4.05 o
   4 -11   5       80.14       74.83      9.02 o
   5 -11   5      112.37      103.67      7.01 o
   6 -11   5        0.50        3.92      1.56 o
  -4 -10   5        1.01        1.22      1.09 o
  -3 -10   5      343.25      348.49     11.28 o
  -2 -10   5       40.10       37.85      2.88 o
  -1 -10   5      439.09      432.48      9.64 o
   0 -10   5       14.47       17.47      4.20 o
   1 -10   5        5.48        4.24      3.33 o
   2 -10   5       67.81       70.30      5.96 o
   3 -10   5      149.19      140.89     10.98 o
   4 -10   5       27.97       23.65      2.07 o
   5 -10   5        5.06        8.53      1.59 o
   6 -10   5       39.59       40.24      5.51 o
   7 -10   5      127.61      136.91     11.73 o
  -5  -9   5       11.49        5.00      1.87 o
  -4  -9   5       17.76       11.88      2.14 o
  -3  -9   5        0.02        2.37      1.15 o
  -2  -9   5       54.22       51.55      5.08 o
  -1  -9   5     2434.18     2609.83     18.49 o
   0  -9   5      195.54      193.70      9.95 o
   1  -9   5      452.35      430.23      8.96 o
   2  -9   5      487.80      487.97     11.42 o
   3  -9   5       65.15       70.34      5.37 o
   4  -9   5        0.69        1.55      1.88 o
   5  -9   5      542.11      586.65     19.24 o
   6  -9   5        8.06        6.22      2.22 o
   7  -9   5      285.72      278.62     17.53 o
   8  -9   5       24.23       30.74      6.21 o
  -6  -8   5        0.06        5.23      3.08 o
  -5  -8   5       79.96       69.95      7.54 o
  -4  -8   5      353.80      301.89     20.37 o
  -3  -8   5        7.42        5.36      1.77 o
  -2  -8   5      141.26      143.56      9.29 o
  -1  -8   5      176.74      192.87      9.37 o
   0  -8   5       82.54       77.23      5.34 o
   1  -8   5     1583.24     1631.13     16.97 o
   2  -8   5      112.30      112.54      7.42 o
   3  -8   5      263.35      266.59     13.08 o
   4  -8   5      261.73      268.02      5.83 o
   5  -8   5      147.59      157.75      7.01 o
   6  -8   5       62.28       70.78      8.76 o
   7  -8   5       74.92       75.01      8.03 o
   8  -8   5      146.68      163.83     15.06 o
   9  -8   5       83.84       63.97      9.56 o
  -6  -7   5       39.59       35.47      5.29 o
  -5  -7   5        2.92       -0.21      1.17 o
  -4  -7   5        4.20        1.44      1.72 o
  -3  -7   5       27.76       24.47      3.88 o
  -2  -7   5      265.66      260.51      6.56 o
  -1  -7   5      289.69      264.17      4.60 o
   0  -7   5      751.52      737.03      8.43 o
   1  -7   5      179.37      167.94      6.27 o
   2  -7   5     1512.09     1518.15     15.00 o
   3  -7   5      306.62      297.27      7.61 o
   4  -7   5      564.00      518.39      9.94 o
   5  -7   5      252.77      230.76      7.92 o
   6  -7   5       12.46       10.45      2.12 o
   7  -7   5       42.86       42.28      6.49 o
   8  -7   5       52.54       51.42      5.22 o
   9  -7   5      114.07      118.06      8.56 o
  -7  -6   5       19.40       14.86      3.78 o
  -6  -6   5        1.55        2.79      1.60 o
  -5  -6   5       62.22       52.24      5.33 o
  -4  -6   5        5.97       12.29      2.33 o
  -3  -6   5      145.40      159.51     13.64 o
  -2  -6   5       41.75       46.79      4.42 o
  -1  -6   5      394.02      383.83      8.95 o
   0  -6   5       13.35       13.54      3.11 o
   1  -6   5       60.37       69.58      4.88 o
   2  -6   5     1418.75     1398.42     23.66 o
   3  -6   5      273.12      251.91     21.72 o
   4  -6   5      805.69      815.90     11.41 o
   5  -6   5       10.51        3.66      1.62 o
   6  -6   5      150.19      169.61     12.47 o
   7  -6   5      287.99      261.96     11.81 o
   8  -6   5       33.14       25.38      3.76 o
   9  -6   5       17.87       24.14      4.10 o
  10  -6   5      200.76      217.05     17.86 o
  -7  -5   5        0.74       -0.54      1.14 o
  -6  -5   5      168.49      188.38      9.81 o
  -5  -5   5      145.81      155.81     11.06 o
  -4  -5   5       81.51       81.63      5.81 o
  -3  -5   5       19.49       20.67      2.81 o
  -2  -5   5      542.74      539.33      9.95 o
  -1  -5   5        1.05        1.09      1.15 o
   0  -5   5       12.90       14.49      2.09 o
   1  -5   5      777.77      731.47      6.45 o
   2  -5   5      262.65      247.12     12.56 o
   3  -5   5       24.78       27.94      2.44 o
   4  -5   5     2195.44     2173.97     17.25 o
   5  -5   5      674.57      650.59     16.54 o
   6  -5   5       66.60       61.73      5.73 o
   7  -5   5      371.67      421.11     24.40 o
   8  -5   5        0.38       -0.32      2.82 o
   9  -5   5        0.03       -0.46      2.24 o
  10  -5   5       98.96      103.17     10.17 o
  -8  -4   5        8.31       12.17      3.79 o
  -7  -4   5      251.73      259.78     15.82 o
  -6  -4   5     1191.03     1255.42     20.70 o
  -5  -4   5      267.00      290.41     16.23 o
  -4  -4   5       64.75       65.42      4.58 o
  -3  -4   5      872.86      830.05     12.74 o
  -2  -4   5      138.93      140.88     13.13 o
  -1  -4   5       56.93       75.56     10.70 o
   0  -4   5      182.41      198.24      8.63 o
   1  -4   5       44.10       43.67      4.01 o
   2  -4   5      243.93      238.49      7.59 o
   3  -4   5       15.86       17.31      2.32 o
   4  -4   5      309.25      285.10      3.05 o
   5  -4   5      256.22      246.96     15.05 o
   6  -4   5      182.25      196.57     14.08 o
   7  -4   5     1423.53     1391.22     12.91 o
   8  -4   5        4.43        2.28      1.72 o
   9  -4   5       16.59       19.94      2.97 o
  10  -4   5       90.88       80.29      9.60 o
  -8  -3   5       74.44       60.35      7.87 o
  -7  -3   5      139.11      153.00      9.74 o
  -6  -3   5      205.02      218.14     13.33 o
  -5  -3   5       10.15       11.06      2.67 o
  -4  -3   5       94.11      110.27      8.04 o
  -3  -3   5       48.32       59.19      5.50 o
  -2  -3   5       27.98       36.33      3.85 o
  -1  -3   5     2295.18     2412.11     17.37 o
   0  -3   5       98.68      102.74      3.72 o
   1  -3   5       27.15       30.08      2.17 o
   2  -3   5      281.26      280.99      6.24 o
   3  -3   5      326.91      288.28      3.13 o
   4  -3   5      590.42      585.06      5.24 o
   5  -3   5      901.20      860.94     10.24 o
   6  -3   5      505.41      460.53      8.63 o
   7  -3   5      133.00      145.11     10.68 o
   8  -3   5       28.28       31.59      4.76 o
   9  -3   5        1.48        7.88      2.71 o
  10  -3   5      113.53      116.87      9.49 o
  11  -3   5      289.59      271.98     11.99 o
  -8  -2   5       40.92       43.27      5.38 o
  -7  -2   5      640.65      635.98     11.95 o
  -6  -2   5       15.77       11.40      3.03 o
  -5  -2   5       82.18       88.01      6.79 o
  -4  -2   5       42.30       36.77      5.53 o
  -3  -2   5      167.05      193.56     15.69 o
  -2  -2   5     1165.85     1170.69     12.72 o
  -1  -2   5        0.08        3.28      1.51 o
   0  -2   5      213.76      212.07      4.73 o
   1  -2   5       45.97       51.46      5.34 o
   2  -2   5      844.06      926.53      6.05 o
   3  -2   5      798.41      759.78      5.94 o
   4  -2   5     1418.21     1388.07     11.20 o
   5  -2   5       96.92      103.45     11.68 o
   6  -2   5     1254.21     1175.69     15.19 o
   7  -2   5       14.29       17.87      3.03 o
   8  -2   5      499.63      478.61     19.60 o
   9  -2   5       42.15       41.83      5.73 o
  10  -2   5        1.35        2.81      2.27 o
  11  -2   5       47.35       47.11      6.95 o
  -9  -1   5        3.33        6.76      3.06 o
  -8  -1   5       10.44        7.53      1.95 o
  -7  -1   5      680.81      721.31     29.68 o
  -6  -1   5       73.53       74.26      6.91 o
  -5  -1   5      163.42      147.34      5.06 o
  -4  -1   5      167.15      167.19     15.15 o
  -3  -1   5        3.34        5.63      1.97 o
  -2  -1   5      604.33      597.49      5.99 o
  -1  -1   5      437.03      380.47      4.41 o
   1  -1   5        2.54        7.50      0.65 o
   2  -1   5      905.05      976.43      5.80 o
   3  -1   5     1907.65     1997.56     13.66 o
   4  -1   5      408.12      405.58      5.77 o
   5  -1   5      504.46      515.11      8.54 o
   6  -1   5      670.31      620.76     10.12 o
   7  -1   5      354.01      413.30     24.03 o
   8  -1   5       33.80       24.73      3.97 o
   9  -1   5      386.97      378.24     26.24 o
  10  -1   5       20.28       18.58      3.06 o
  11  -1   5       87.20       85.81     11.44 o
  -9   0   5       50.63       41.65      5.00 o
  -8   0   5       17.81       11.36      3.05 o
  -7   0   5      205.70      214.52     13.23 o
  -6   0   5       14.19       12.62      2.37 o
  -5   0   5       82.55       78.10      6.53 o
  -4   0   5      178.11      178.39      9.54 o
  -3   0   5       95.84      106.17      9.50 o
  -2   0   5       33.89       34.59      3.00 o
  -1   0   5      180.87      168.61      6.23 o
   0   0   5        3.17        1.54      0.72 o
   1   0   5     1324.68     1378.46     14.24 o
   2   0   5     3396.78     3652.09     22.51 o
   3   0   5       49.16       96.37      6.05 o
   4   0   5      110.08      119.23      8.47 o
   5   0   5      314.67      342.79      9.24 o
   6   0   5      509.89      489.24      8.28 o
   7   0   5       50.51       60.86      6.79 o
   8   0   5        3.47        4.40      1.67 o
   9   0   5      157.48      167.59     12.00 o
  10   0   5      173.46      174.37     11.78 o
  11   0   5      109.16      101.65      9.00 o
  -9   1   5       62.00       58.29      7.71 o
  -8   1   5      132.21      133.73      9.96 o
  -7   1   5       81.65       80.95      7.22 o
  -6   1   5       90.53      103.55      9.27 o
  -5   1   5     1477.53     1515.79     21.58 o
  -4   1   5       23.64       20.15      2.24 o
  -3   1   5        6.33       10.08      1.53 o
  -2   1   5       37.12       61.10      4.62 o
  -1   1   5      257.72      227.04      3.91 o
   0   1   5     3476.23     3331.50     33.68 o
   1   1   5      830.92      863.93      9.44 o
   2   1   5      601.55      621.56      6.23 o
   3   1   5        6.50        5.17      1.62 o
   4   1   5        0.03        5.78      2.33 o
   5   1   5      546.56      669.17      7.85 o
   6   1   5      333.51      300.66      6.47 o
   7   1   5      225.80      233.61     17.17 o
   8   1   5      493.46      441.49     20.09 o
   9   1   5        0.98        4.49      1.88 o
  10   1   5       19.50       19.83      3.65 o
  11   1   5        2.36       12.10      3.14 o
  -9   2   5        0.24        3.40      1.14 o
  -8   2   5      139.87      142.33     13.00 o
  -7   2   5       54.54       60.96      4.28 o
  -6   2   5       72.51       78.04      6.78 o
  -5   2   5     1374.32     1361.67     18.19 o
  -4   2   5       26.66       22.28      2.33 o
  -3   2   5     2292.46     2388.75     13.88 o
  -2   2   5     1116.41     1033.40      7.23 o
  -1   2   5        3.58        8.99      1.23 o
   0   2   5      595.02      563.98      6.83 o
   1   2   5        9.90        3.76      0.35 o
   2   2   5      937.39      934.01      6.34 o
   3   2   5       12.39       13.84      1.19 o
   4   2   5       75.37       78.83      4.60 o
   5   2   5     1483.99     1463.25     11.10 o
   6   2   5      664.47      648.09      9.15 o
   7   2   5       35.74       31.38      3.73 o
   8   2   5      399.29      376.82     15.67 o
   9   2   5      282.56      297.35     17.95 o
  10   2   5      145.06      129.36     17.55 o
  11   2   5       17.56       20.29      3.55 o
  -9   3   5       17.15       10.90      2.53 o
  -8   3   5      243.25      232.06     14.88 o
  -7   3   5       19.49       24.74      4.09 o
  -6   3   5      215.01      213.93     15.91 o
  -5   3   5     1514.64     1573.48     18.27 o
  -4   3   5      105.23      122.36     11.73 o
  -3   3   5      882.89      983.87      7.46 o
  -2   3   5     3172.88     3254.60     13.68 o
  -1   3   5     4323.80     4507.80     44.73 o
   0   3   5      455.07      391.39      5.00 o
   1   3   5      167.59      212.28      4.28 o
   2   3   5      688.49      694.26      7.44 o
   3   3   5      255.93      253.28      3.93 o
   4   3   5      354.85      366.24      8.50 o
   5   3   5     1207.47     1243.32     12.12 o
   6   3   5      324.49      320.16     14.17 o
   7   3   5       20.55       13.29      2.58 o
   8   3   5     1066.48     1015.45     11.41 o
   9   3   5       46.20       48.36      4.12 o
  10   3   5        1.39        7.38      2.45 o
  11   3   5      374.20      364.71     17.18 o
  -9   4   5        0.40        1.92      1.44 o
  -8   4   5      234.72      237.01     17.91 o
  -7   4   5      233.45      231.02     13.37 o
  -6   4   5       16.63       12.03      2.46 o
  -5   4   5      488.69      451.43      9.74 o
  -4   4   5       20.97       22.83      3.18 o
  -3   4   5       40.26       32.56      3.19 o
  -2   4   5     2007.33     2047.68      9.96 o
  -1   4   5     2545.44     2673.17     10.56 o
   0   4   5      108.30       66.26      0.98 o
   1   4   5     2560.12     2629.07     24.10 o
   2   4   5       59.80       65.09      3.72 o
   3   4   5      475.89      491.43      5.89 o
   4   4   5       67.25       73.11      5.86 o
   5   4   5      248.81      199.39     16.01 o
   6   4   5       43.37       41.59      5.58 o
   7   4   5      154.20      171.27     11.79 o
   8   4   5      921.94      960.56     36.11 o
   9   4   5       43.06       40.23      5.33 o
  10   4   5       87.81       75.93      5.94 o
  11   4   5      216.52      235.36     13.73 o
  -9   5   5        0.56        2.03      0.94 o
  -8   5   5       14.75       13.38      3.37 o
  -7   5   5       65.84       67.95      5.49 o
  -6   5   5       32.91       32.15      5.09 o
  -5   5   5       71.87       75.67      8.09 o
  -4   5   5       82.10       90.45      6.88 o
  -3   5   5      687.17      622.08      7.53 o
  -2   5   5     4252.32     4576.62     16.47 o
  -1   5   5      468.19      478.15      3.86 o
   0   5   5      106.24      142.13      1.88 o
   1   5   5       87.00       93.25      1.34 o
   2   5   5      263.54      298.50      3.07 o
   3   5   5     1294.18     1311.13     24.79 o
   4   5   5      149.60      165.15      9.55 o
   5   5   5      208.48      194.75     12.99 o
   6   5   5       76.01       75.08      6.42 o
   7   5   5        2.84       -1.73      2.59 o
   8   5   5      181.43      186.23     15.03 o
   9   5   5       21.31       19.24      3.21 o
  10   5   5       67.56       66.04      4.32 o
  -9   6   5        9.38       12.01      3.58 o
  -8   6   5      129.60      131.88     19.76 o
  -7   6   5      363.75      362.89      8.10 o
  -6   6   5      938.27      918.33     19.76 o
  -5   6   5        0.37        1.38      1.14 o
  -4   6   5      223.19      194.66     10.58 o
  -3   6   5      309.46      286.89      3.97 o
  -2   6   5      330.44      268.59      3.12 o
  -1   6   5      253.84      228.97      2.09 o
   1   6   5      154.29      159.14      2.21 o
   2   6   5       41.22       33.15      2.25 o
   3   6   5      375.68      397.81      4.89 o
   4   6   5      384.29      389.70     15.42 o
   5   6   5      438.45      428.37     17.20 o
   6   6   5     1174.54     1233.25     20.03 o
   7   6   5       55.19       56.61      5.35 o
   8   6   5       48.22       57.91      4.72 o
   9   6   5      133.53      126.63     16.90 o
  10   6   5       54.34       56.64      6.38 o
  -9   7   5        0.82        2.05      1.83 o
  -8   7   5      150.09      162.70     14.13 o
  -7   7   5      622.50      612.70     12.12 o
  -6   7   5       31.21       29.44      4.19 o
  -5   7   5       63.02       66.55      7.45 o
  -4   7   5        5.63        3.77      1.09 o
  -3   7   5     1028.20      989.88      8.63 o
  -2   7   5      319.25      316.66      3.64 o
  -1   7   5       35.99       42.84      1.99 o
   0   7   5      104.83       67.23      2.51 o
   2   7   5     1155.07     1168.13      5.75 o
   3   7   5       80.05       64.20      4.93 o
   4   7   5      134.58      148.86     12.06 o
   5   7   5        2.08       -0.99      2.03 o
   6   7   5     2072.84     2054.91     32.73 o
   7   7   5      193.41      180.98     14.32 o
   8   7   5      137.05      117.87      4.85 o
   9   7   5       10.85        6.68      2.24 o
  10   7   5       74.21       76.65      9.38 o
  -8   8   5        6.75        7.85      2.32 o
  -7   8   5      257.72      252.42     10.32 o
  -6   8   5      108.02      112.11      9.83 o
  -5   8   5       15.42       10.38      1.88 o
  -4   8   5      264.79      274.97      6.72 o
  -3   8   5      593.25      556.65      7.44 o
  -2   8   5     1654.59     1570.59     24.69 o
  -1   8   5       55.24       40.47      5.35 o
   0   8   5     1304.63     1353.20      8.95 o
   1   8   5      169.47      196.82      6.03 o
   2   8   5       79.43       60.98      4.72 o
   3   8   5        4.17        6.76      0.92 o
   4   8   5      387.72      406.99     13.82 o
   5   8   5      372.29      383.94     10.10 o
   6   8   5       16.92       15.59      2.55 o
   7   8   5      225.47      216.80     13.51 o
   8   8   5      136.69      132.74      9.14 o
   9   8   5        2.75        6.08      1.73 o
  10   8   5       72.39       66.60     10.00 o
  -8   9   5       31.82       37.22      5.33 o
  -7   9   5       16.24        9.74      2.46 o
  -6   9   5       29.95       23.17      5.38 o
  -5   9   5      544.93      584.34     11.26 o
  -4   9   5     1629.47     1597.68      8.50 o
  -3   9   5     1565.83     1562.13     19.83 o
  -2   9   5      224.98      215.60      6.13 o
  -1   9   5       73.67       70.51      5.30 o
   0   9   5      279.00      268.18     10.70 o
   1   9   5        7.86       11.08      0.96 o
   2   9   5      734.80      704.11     12.26 o
   3   9   5      519.50      503.99      6.41 o
   4   9   5        7.06        9.70      1.21 o
   5   9   5      193.76      238.77     11.15 o
   6   9   5      279.12      253.55     25.68 o
   7   9   5       19.69       20.99      1.97 o
   8   9   5       35.60       37.91      3.97 o
   9   9   5      144.94      132.18     10.22 o
  -8  10   5        9.08        7.22      2.44 o
  -7  10   5       31.81       31.95      3.90 o
  -6  10   5       21.87       23.08      5.28 o
  -5  10   5       12.92        8.63      1.54 o
  -4  10   5      564.63      538.80     10.14 o
  -3  10   5     3509.58     3733.72     17.48 o
  -2  10   5     2319.97     2212.11     16.29 o
  -1  10   5     2394.93     2540.45     23.49 o
   0  10   5     1348.24     1324.30     40.20 o
   1  10   5      220.22      220.53      8.54 o
   2  10   5      361.05      355.69      7.24 o
   3  10   5      111.29      103.67      7.22 o
   4  10   5       55.39       62.99      4.87 o
   5  10   5       85.70       96.40      7.28 o
   6  10   5       45.91       45.11      3.91 o
   7  10   5        1.18        1.87      1.05 o
   8  10   5       11.74       16.37      3.19 o
   9  10   5       17.85       21.31      3.22 o
  -7  11   5       14.79       15.56      2.47 o
  -6  11   5       71.50       63.56      7.90 o
  -5  11   5      276.60      266.77      3.74 o
  -4  11   5      149.26      148.57     18.88 o
  -3  11   5       95.42       89.99      7.74 o
  -2  11   5      847.69      873.50      8.41 o
  -1  11   5      315.66      306.73      4.31 o
   0  11   5     1275.54     1277.91     14.07 o
   1  11   5      385.48      407.48      7.49 o
   2  11   5      629.94      632.43      7.68 o
   3  11   5       97.20       98.25      4.33 o
   4  11   5        0.55        1.45      0.31 o
   5  11   5        7.78        6.35      1.05 o
   6  11   5       10.51        6.50      1.21 o
   7  11   5        3.10        5.36      2.06 o
   8  11   5      210.73      214.69     15.24 o
  -7  12   5       10.53        5.05      1.40 o
  -6  12   5      837.35      900.06     35.05 o
  -5  12   5      109.73      112.78     11.06 o
  -4  12   5        2.08        3.06      1.77 o
  -3  12   5       53.75       59.88      5.64 o
  -2  12   5      151.02      164.95     14.28 o
  -1  12   5     1538.59     1600.56     21.00 o
   0  12   5     1719.21     1800.62     32.03 o
   1  12   5      149.01      147.91      7.84 o
   2  12   5      360.65      342.00      7.44 o
   3  12   5        2.70        2.29      1.22 o
   4  12   5      290.11      288.33      5.35 o
   5  12   5        5.29        5.21      0.81 o
   6  12   5        3.84        2.55      0.76 o
   7  12   5       91.09       92.58     21.08 o
  -6  13   5       89.18       92.60     12.77 o
  -5  13   5       15.90       13.58      2.62 o
  -4  13   5       66.47       65.01      7.62 o
  -3  13   5      116.99      112.93     10.01 o
  -2  13   5       54.93       52.06      6.06 o
  -1  13   5      562.34      554.05     12.13 o
   0  13   5      595.10      613.14     11.61 o
   1  13   5      528.15      572.41     11.01 o
   2  13   5       74.21       73.59      7.24 o
   3  13   5      202.62      180.43      6.81 o
   4  13   5      247.82      245.02      7.94 o
  -5  14   5       42.14       39.15      5.54 o
  -4  14   5       52.75       41.99      5.06 o
  -3  14   5      109.00      109.52     10.38 o
  -2  14   5        5.44        4.42      1.13 o
  -1  14   5       59.41       61.48      4.81 o
   0  14   5      277.02      296.81     18.57 o
   1  14   5       25.46       30.55      2.65 o
   2  14   5      423.12      411.65     14.37 o
   3  14   5       89.07      107.09      9.28 o
   4  14   5      104.24      119.18     13.09 o
   5  14   5      300.60      275.91      8.08 o
  -4  15   5      182.15      179.36     12.63 o
  -3  15   5       97.35      100.47     10.46 o
  -2  15   5       65.38       73.81      6.54 o
  -1  15   5       90.00       90.06      5.74 o
   0  15   5        2.79        3.00      1.46 o
   1  15   5       46.77       57.72      6.05 o
   2  15   5      242.37      240.97      8.94 o
   3  15   5       46.74       43.35      5.46 o
   4  15   5      120.28      118.13     13.04 o
  -2  16   5       22.69       30.10      2.94 o
  -1  16   5      183.62      167.03     12.78 o
   0  16   5        3.80        2.04      0.74 o
   1  16   5      229.84      263.32     19.77 o
   2  16   5        1.26        6.22      2.73 o
  -1 -11   6        0.67        1.21      1.06 o
   0 -11   6       37.38       33.64      4.06 o
   1 -11   6        6.32        6.37      2.43 o
   2 -11   6      320.95      363.83      7.48 o
   3 -11   6        6.08        5.73      1.30 o
   4 -11   6        3.79        5.44      1.78 o
   5 -11   6       10.33        7.02      1.88 o
  -3 -10   6       48.05       52.93      5.60 o
  -2 -10   6        2.79        2.32      3.64 o
  -1 -10   6      476.24      511.46     14.95 o
   0 -10   6       18.23       22.03      2.79 o
   1 -10   6       75.89       78.38      5.04 o
   2 -10   6      222.41      224.54     15.28 o
   3 -10   6        8.00       11.48      1.74 o
   4 -10   6       47.59       61.96      4.82 o
   5 -10   6      138.04      155.52     11.49 o
   6 -10   6        8.65       14.81      2.58 o
  -4  -9   6      113.93       98.54      7.85 o
  -3  -9   6      119.64      131.23     13.68 o
  -2  -9   6       58.07       53.63      4.36 o
  -1  -9   6      189.59      167.86     10.12 o
   0  -9   6      468.30      487.52      7.38 o
   1  -9   6      238.05      241.67      5.37 o
   2  -9   6      510.75      534.07     25.48 o
   3  -9   6       78.13       78.81      7.40 o
   4  -9   6       31.46       27.17      3.00 o
   5  -9   6      180.01      183.03      8.40 o
   6  -9   6        1.10        4.53      1.54 o
   7  -9   6       79.73       87.28     10.90 o
   8  -9   6       41.67       32.73      4.77 o
  -5  -8   6       21.66       17.37      3.38 o
  -4  -8   6       81.33       82.79      9.51 o
  -3  -8   6       98.53       90.84     10.19 o
  -2  -8   6      163.82      179.00     13.91 o
  -1  -8   6        4.61        4.56      1.38 o
   0  -8   6        5.25        8.28      2.99 o
   1  -8   6      742.08      731.57     14.29 o
   2  -8   6      179.80      182.58     12.01 o
   3  -8   6      278.37      265.57      8.88 o
   4  -8   6      318.42      321.07      7.71 o
   5  -8   6       86.51       95.08      8.15 o
   6  -8   6        0.10        5.03      1.65 o
   7  -8   6       17.23       15.58      3.36 o
   8  -8   6        0.69        4.24      1.81 o
  -5  -7   6      156.39      134.25     11.58 o
  -4  -7   6       16.65       15.91      3.82 o
  -3  -7   6      308.11      328.37     17.94 o
  -2  -7   6       16.12       16.40      2.29 o
  -1  -7   6      455.92      482.14      8.15 o
   0  -7   6      238.31      229.99     12.60 o
   1  -7   6     2515.56     2574.94     25.56 o
   2  -7   6       15.57       16.32      1.83 o
   3  -7   6      501.97      473.00      7.20 o
   4  -7   6       40.87       39.14      4.21 o
   5  -7   6       68.96       83.28      5.46 o
   6  -7   6       44.35       51.73      6.31 o
   7  -7   6      192.03      218.92     17.92 o
   8  -7   6        3.20        3.32      1.63 o
   9  -7   6        8.25        8.72      2.56 o
  -6  -6   6       39.00       30.70      4.65 o
  -5  -6   6        2.26        2.74      1.35 o
  -4  -6   6       27.71       24.46      6.50 o
  -3  -6   6       21.64       18.62      2.77 o
  -2  -6   6      253.31      240.27     21.53 o
  -1  -6   6      365.67      385.61      7.24 o
   0  -6   6      142.59      119.54      9.13 o
   1  -6   6      144.87      143.02      5.92 o
   2  -6   6       16.22       13.74      1.58 o
   3  -6   6     3372.10     3552.86     32.14 o
   4  -6   6        1.18        2.90      0.97 o
   5  -6   6       11.98       10.87      2.61 o
   6  -6   6        5.54       10.04      2.76 o
   7  -6   6       15.42       18.67      3.27 o
   8  -6   6       47.14       49.33      5.45 o
   9  -6   6      332.81      354.07     14.33 o
  -7  -5   6       12.08       15.44      4.64 o
  -6  -5   6        3.76        4.38      1.35 o
  -5  -5   6      152.38      131.20     19.88 o
  -4  -5   6       14.83        9.28      1.79 o
  -3  -5   6      798.86      768.25     15.60 o
  -2  -5   6       19.76       26.68      4.09 o
  -1  -5   6      377.94      357.66     13.79 o
   0  -5   6       96.27      107.71     14.69 o
   1  -5   6       58.93       59.19      4.53 o
   2  -5   6      858.93      839.33     14.43 o
   3  -5   6     3355.31     3355.77     33.78 o
   4  -5   6     2482.31     2531.25     44.90 o
   5  -5   6       15.38        9.67      2.39 o
   6  -5   6       29.75       32.33      4.88 o
   7  -5   6       93.14       97.01      6.22 o
   8  -5   6        1.10        1.97      2.33 o
   9  -5   6       93.57       92.36      8.53 o
  10  -5   6       87.05       91.70     12.59 o
  -7  -4   6       19.39       24.06      4.01 o
  -6  -4   6       49.21       48.49      4.59 o
  -5  -4   6      129.35      125.00      7.63 o
  -4  -4   6      180.32      174.06     10.33 o
  -3  -4   6      538.13      491.06      8.42 o
  -2  -4   6       13.52       19.46      2.56 o
  -1  -4   6      765.98      761.05     12.28 o
   0  -4   6        1.18        1.78      0.88 o
   1  -4   6      192.87      189.33      6.22 o
   2  -4   6        1.02        4.40      3.29 o
   3  -4   6      212.13      230.62      9.53 o
   4  -4   6      175.39      172.48      8.02 o
   5  -4   6     5092.63     5359.99     68.32 o
   6  -4   6     3451.07     3522.32     18.95 o
   7  -4   6      170.94      157.70     12.33 o
   8  -4   6       61.38       61.60      6.04 o
   9  -4   6       78.03       84.67      8.51 o
  10  -4   6       76.31       69.09      9.04 o
  -8  -3   6       17.08       17.15      2.81 o
  -7  -3   6      378.22      434.29     21.24 o
  -6  -3   6       63.20       79.23      8.88 o
  -5  -3   6      109.48      123.11     10.49 o
  -4  -3   6      940.92      924.91     12.00 o
  -3  -3   6       81.13       89.31      7.37 o
  -2  -3   6       73.32       87.82      9.29 o
  -1  -3   6        9.56       22.50      2.23 o
   0  -3   6        3.32        5.08      1.09 o
   1  -3   6     1342.57     1319.86     16.02 o
   2  -3   6       99.16      101.09      6.80 o
   3  -3   6      645.34      620.42     22.14 o
   4  -3   6       91.57       78.37     14.91 o
   5  -3   6       98.13      110.14     11.38 o
   6  -3   6      668.85      678.75     12.83 o
   7  -3   6      101.39      127.37     11.67 o
   8  -3   6      241.12      260.20     21.00 o
   9  -3   6      134.20      125.77     18.53 o
  10  -3   6       23.60       21.05      4.44 o
  -8  -2   6       23.48       20.13      3.21 o
  -7  -2   6       37.36       35.38      4.33 o
  -6  -2   6       83.75       95.05     10.55 o
  -5  -2   6      184.48      197.14     13.50 o
  -4  -2   6      418.05      413.89      8.33 o
  -3  -2   6       89.23       87.40      5.18 o
  -2  -2   6       62.76       54.97      4.44 o
  -1  -2   6      630.45      612.41      6.94 o
   0  -2   6      677.72      702.07      6.62 o
   1  -2   6      914.13      783.08      3.21 o
   2  -2   6        1.51        1.13      0.60 o
   3  -2   6       61.51       56.31      4.52 o
   4  -2   6      943.85      866.92      6.72 o
   5  -2   6       14.84       10.32      2.82 o
   6  -2   6       67.78       81.23     10.92 o
   7  -2   6      222.48      205.91     12.32 o
   8  -2   6       51.11       52.35      5.58 o
   9  -2   6     1132.75     1078.41     18.32 o
  10  -2   6        0.60        2.95      2.50 o
  11  -2   6        2.21        3.14      1.82 o
  -8  -1   6       71.64       69.93      8.76 o
  -7  -1   6        1.91       -1.37      2.41 o
  -6  -1   6      424.66      447.98     27.04 o
  -5  -1   6      106.96      117.88      8.72 o
  -4  -1   6       70.14       95.69      6.38 o
  -3  -1   6       31.59       36.31      5.13 o
  -2  -1   6      169.78      169.34     10.42 o
  -1  -1   6      381.99      362.17      8.21 o
   0  -1   6        8.47        6.54      1.22 o
   1  -1   6    12543.64    12820.32     22.45 o
   2  -1   6      896.74      960.44      4.04 o
   3  -1   6      236.49      238.33     11.66 o
   4  -1   6      805.25      696.64      8.38 o
   5  -1   6        7.75        5.83      3.24 o
   6  -1   6       15.73       27.85      5.09 o
   7  -1   6      825.42      809.73     14.72 o
   8  -1   6        0.40       -4.81      3.21 o
   9  -1   6       49.55       37.47      6.15 o
  10  -1   6        2.72        1.55      1.47 o
  11  -1   6      237.37      220.36     14.20 o
  -8   0   6        1.08        1.08      2.40 o
  -7   0   6        3.77        6.64      3.15 o
  -6   0   6      375.31      375.30     16.54 o
  -5   0   6      256.74      247.04     11.70 o
  -4   0   6      284.16      341.46     17.92 o
  -3   0   6      161.24      208.98     17.33 o
  -2   0   6       99.32      101.19      8.68 o
  -1   0   6      270.18      236.77      6.59 o
   0   0   6      200.91      166.27      4.62 o
   1   0   6      562.53      422.01      2.51 o
   2   0   6      128.49      136.39      2.78 o
   3   0   6     1184.56     1283.86     14.06 o
   4   0   6     2504.42     2618.49     14.55 o
   5   0   6      114.21      137.19     11.81 o
   6   0   6       93.03      108.02     11.26 o
   7   0   6       20.34       23.88      4.59 o
   8   0   6      345.59      358.93     17.33 o
   9   0   6      371.39      360.76     27.14 o
  10   0   6       96.74      102.42     11.76 o
  11   0   6       37.93       35.00      5.19 o
  -9   1   6      133.86      127.64      7.90 o
  -8   1   6       31.39       18.24      3.41 o
  -7   1   6      222.28      231.25     18.20 o
  -6   1   6       24.22       18.77      2.86 o
  -5   1   6       38.82       37.91      4.56 o
  -4   1   6       44.70       39.81      5.54 o
  -3   1   6        2.98        4.13      2.21 o
  -2   1   6      817.21      774.03      6.69 o
  -1   1   6      807.25      729.71      6.00 o
   0   1   6     2206.55     2247.60     12.47 o
   1   1   6      580.44      520.74      2.49 o
   2   1   6      700.51      760.31      3.11 o
   3   1   6      814.80     1049.00      4.30 o
   4   1   6     1557.33     1635.91     11.72 o
   5   1   6       30.33       35.09      3.15 o
   6   1   6      204.19      221.50     18.86 o
   7   1   6      116.07      151.79     10.06 o
   8   1   6      132.13      128.05     12.94 o
   9   1   6      111.41      120.23      9.36 o
  10   1   6        2.79        1.76      3.41 o
  11   1   6      210.88      187.34     11.91 o
  -9   2   6        0.19        1.68      1.29 o
  -8   2   6        9.43       10.82      2.71 o
  -7   2   6      349.54      352.47     17.37 o
  -6   2   6      152.42      139.64     11.73 o
  -5   2   6      156.80      153.50     11.44 o
  -4   2   6      254.56      238.33     13.53 o
  -3   2   6      140.41      179.37     11.88 o
  -2   2   6      639.26      627.91      5.99 o
  -1   2   6      149.33      148.74      5.97 o
   0   2   6      103.45       86.27      2.59 o
   1   2   6       40.93       47.96      1.80 o
   2   2   6     2215.76     2435.70     18.28 o
   4   2   6       44.15       68.49      7.05 o
   5   2   6        7.68        6.28      2.64 o
   6   2   6     1154.43     1147.38     15.47 o
   7   2   6       70.52       86.17      7.83 o
   8   2   6        0.54        1.45      2.26 o
   9   2   6       61.26       61.91      6.38 o
  10   2   6       95.98       99.17     11.77 o
  11   2   6      123.83      121.23      8.53 o
  -9   3   6       21.60       16.99      3.12 o
  -8   3   6      230.06      231.50     12.82 o
  -7   3   6      154.00      147.77      8.08 o
  -6   3   6      363.00      325.39      8.08 o
  -5   3   6       26.91       20.78      3.82 o
  -4   3   6      803.65      824.16     11.38 o
  -3   3   6       62.31       65.10      6.29 o
  -2   3   6       52.25       74.32      7.78 o
  -1   3   6      621.52      554.88      7.00 o
   0   3   6        5.23       13.76      1.86 o
   1   3   6       87.20       75.38      4.82 o
   2   3   6       36.30       45.30      4.26 o
   3   3   6      799.64      734.38      8.24 o
   4   3   6      777.39      783.40     11.64 o
   5   3   6      630.68      728.30      9.13 o
   6   3   6      108.33       96.60     10.18 o
   7   3   6        1.24        7.83      2.27 o
   8   3   6        0.88        2.68      1.92 o
   9   3   6        3.62        1.85      1.55 o
  10   3   6       21.50       18.46      3.77 o
  11   3   6        2.50        8.03      2.59 o
  -9   4   6       93.59       87.81     10.81 o
  -7   4   6      201.01      216.63     11.91 o
  -6   4   6      351.84      343.97     18.63 o
  -5   4   6      218.35      235.42     13.13 o
  -4   4   6        4.35        4.42      1.92 o
  -3   4   6      410.63      410.74      7.36 o
  -2   4   6       18.36       13.53      1.90 o
  -1   4   6        8.72       13.79      1.85 o
   0   4   6      305.83      263.15      2.54 o
   1   4   6       21.24       33.30      2.47 o
   2   4   6      729.48      731.11      5.10 o
   3   4   6       55.52       39.40      2.52 o
   4   4   6       98.75      115.38      7.08 o
   5   4   6        4.01        3.88      2.69 o
   6   4   6     1050.04     1042.93     15.45 o
   7   4   6      821.74      716.14     17.18 o
   8   4   6      201.60      177.42     13.17 o
   9   4   6      210.12      201.91     14.24 o
  10   4   6        1.50        1.49      2.29 o
  11   4   6      100.51      102.61      8.19 o
  -9   5   6      151.83      147.37     12.36 o
  -8   5   6       25.03       26.91      5.15 o
  -7   5   6      126.86      126.52     12.28 o
  -6   5   6      227.36      235.21     14.88 o
  -5   5   6      350.60      335.70      8.23 o
  -4   5   6       74.71      101.40      9.24 o
  -3   5   6       59.67       78.45     10.03 o
  -2   5   6      529.02      601.25      7.94 o
  -1   5   6     2463.92     2612.73     11.63 o
   0   5   6     1347.91     1349.83      8.62 o
   1   5   6      523.07      580.08      3.73 o
   3   5   6      174.32      184.00      8.37 o
   4   5   6      346.04      331.11      7.15 o
   5   5   6      164.82      161.56     10.18 o
   6   5   6      575.02      583.38     31.38 o
   7   5   6      969.20      910.36     10.09 o
   8   5   6       91.85       98.20      8.99 o
   9   5   6       57.17       53.59      7.26 o
  10   5   6       67.76       58.58      5.65 o
  11   5   6       40.73       33.24      5.55 o
  -9   6   6        5.53        2.96      1.86 o
  -8   6   6      546.05      595.43     28.01 o
  -7   6   6       23.05       25.23      3.87 o
  -6   6   6      256.07      282.29     16.45 o
  -5   6   6      558.76      539.10      6.60 o
  -4   6   6      145.82      159.22     14.29 o
  -3   6   6        2.88        6.27      1.19 o
  -2   6   6      367.84      379.11      4.37 o
  -1   6   6       15.27       26.03      3.22 o
   0   6   6     1500.41     1553.01      9.51 o
   1   6   6     5649.40     6260.13     17.79 o
   2   6   6      569.13      563.14      8.40 o
   4   6   6      291.77      301.94      8.76 o
   5   6   6      416.04      382.64      9.26 o
   6   6   6      548.63      501.72     10.15 o
   7   6   6       20.82        9.53      2.92 o
   8   6   6      507.54      482.60     20.63 o
   9   6   6      106.62      115.02      9.50 o
  10   6   6        0.79        3.69      1.95 o
  -8   7   6      607.75      703.76    151.60 o
  -7   7   6       14.95       16.87      2.35 o
  -6   7   6      358.49      339.10      9.49 o
  -5   7   6       53.75       60.15      6.21 o
  -4   7   6      316.54      294.74      6.90 o
  -3   7   6      534.17      486.15      7.35 o
  -2   7   6      240.95      221.70      9.40 o
  -1   7   6      238.31      224.77      8.15 o
   0   7   6       16.26       12.19      1.67 o
   1   7   6      141.13      177.72      7.54 o
   2   7   6      194.40      182.46      5.11 o
   3   7   6      487.58      521.58      6.10 o
   4   7   6       48.85       49.36      3.81 o
   5   7   6      761.67      715.75     12.97 o
   6   7   6      333.90      350.24     17.92 o
   7   7   6       71.17       76.32      5.71 o
   8   7   6      413.67      427.69     16.74 o
   9   7   6       47.62       37.22      4.09 o
  10   7   6        4.81        2.41      1.88 o
  -8   8   6      243.04      266.73      7.14 o
  -7   8   6       12.54       13.82      3.91 o
  -6   8   6        1.20        2.69      0.88 o
  -5   8   6      479.62      469.43      9.53 o
  -4   8   6      364.47      331.97      8.73 o
  -3   8   6        7.60        8.60      1.69 o
  -2   8   6      174.96      171.96      8.13 o
  -1   8   6        0.71        3.43      1.03 o
   1   8   6      130.12      115.67      5.87 o
   2   8   6      611.37      638.57      3.96 o
   3   8   6     1363.77     1444.68     10.15 o
   4   8   6       36.45       43.83      5.90 o
   5   8   6      539.34      576.70     20.22 o
   6   8   6      214.96      198.89     11.90 o
   7   8   6       24.03       32.81      4.51 o
   8   8   6      575.08      569.94      8.97 o
   9   8   6       21.51       19.55      3.23 o
  10   8   6        0.05        2.69      1.90 o
  -8   9   6       12.10       13.46      3.65 o
  -7   9   6      103.81       84.50      9.06 o
  -6   9   6      114.15      112.27      3.40 o
  -5   9   6      830.32      849.00     20.06 o
  -4   9   6      117.79      103.11      3.69 o
  -3   9   6      644.03      626.30      9.15 o
  -2   9   6       44.60       55.23      8.37 o
  -1   9   6      437.41      444.68      5.54 o
   0   9   6     1353.83     1343.05      6.98 o
   1   9   6      700.63      700.15      7.03 o
   2   9   6        5.47       11.28      0.89 o
   3   9   6      206.33      238.11      9.47 o
   4   9   6      463.00      495.21      9.03 o
   5   9   6      983.04     1027.78      9.05 o
   6   9   6      414.48      384.64     10.92 o
   7   9   6      990.76     1024.46     11.91 o
   8   9   6      261.40      247.82     15.08 o
   9   9   6        0.45        2.82      1.36 o
  -8  10   6       30.26       32.97      4.78 o
  -7  10   6        5.82        4.67      1.64 o
  -6  10   6      127.37      131.75     17.85 o
  -5  10   6        1.08        3.67      1.08 o
  -4  10   6      115.85      119.45      5.88 o
  -3  10   6     1329.99     1387.92      5.92 o
  -2  10   6      175.07      159.75      3.09 o
  -1  10   6       19.73       23.46      3.38 o
   0  10   6     2641.11     2703.19     24.86 o
   1  10   6      124.75      127.00      7.55 o
   2  10   6       94.00       87.76      3.80 o
   3  10   6       62.16       64.18      4.56 o
   4  10   6       10.08        7.09      1.29 o
   5  10   6      119.87      114.59      8.83 o
   6  10   6       10.68        7.00      1.79 o
   7  10   6      579.34      637.13     23.77 o
   8  10   6      125.18       98.93      6.81 o
   9  10   6       10.92       11.72      3.31 o
  -7  11   6       10.00        8.72      1.40 o
  -6  11   6      158.87      166.28      6.13 o
  -5  11   6      182.55      160.63      4.04 o
  -4  11   6       27.93       36.42      5.32 o
  -3  11   6      104.77      114.34     10.63 o
  -2  11   6       38.86       42.46      5.27 o
  -1  11   6        1.77        2.78      1.32 o
   0  11   6      448.79      432.83      5.93 o
   1  11   6        3.76        3.91      1.24 o
   2  11   6        6.94        8.25      2.92 o
   3  11   6       48.87       45.24      4.74 o
   4  11   6       43.65       43.92      4.04 o
   5  11   6       33.20       26.63      3.73 o
   6  11   6       10.76        7.08      1.49 o
   7  11   6       65.23       77.55      6.59 o
   8  11   6        6.73        6.23      1.92 o
  -7  12   6        5.16        5.24      1.36 o
  -6  12   6      202.99      237.54     11.49 o
  -5  12   6        8.33        4.73      2.24 o
  -4  12   6      210.66      206.09      8.10 o
  -3  12   6       49.61       51.96      4.59 o
  -2  12   6       63.33       63.04      6.31 o
  -1  12   6      788.50      819.00     17.31 o
   0  12   6        3.33        2.25      0.89 o
   1  12   6      721.37      714.41     10.51 o
   2  12   6       66.55       66.70      3.90 o
   3  12   6      153.67      133.82      9.85 o
   4  12   6       35.55       25.18      5.47 o
   5  12   6       18.84       14.22      1.56 o
   6  12   6       10.87       11.87      2.77 o
   7  12   6      278.31      289.42     17.69 o
  -6  13   6      565.35      605.48     13.17 o
  -5  13   6       25.94       26.99      3.46 o
  -4  13   6      157.49      167.75     13.24 o
  -3  13   6      219.78      214.14     17.26 o
  -2  13   6       84.18       75.82      8.85 o
  -1  13   6       19.44       16.10      2.08 o
   0  13   6      365.86      377.56      8.69 o
   1  13   6      529.44      546.35     20.42 o
   2  13   6      221.31      236.40     10.82 o
   3  13   6      250.39      255.14     14.41 o
   4  13   6        7.97        8.59      2.72 o
   5  13   6      261.63      261.52      9.53 o
   6  13   6        2.13       -0.26      0.65 o
   7  13   6       47.28       40.35      5.86 o
  -5  14   6       59.69       61.87      8.40 o
  -4  14   6      621.50      654.04    138.91 o
  -3  14   6       35.99       31.32      4.06 o
  -2  14   6       13.42       16.58      3.14 o
  -1  14   6      253.99      266.83     16.13 o
   0  14   6       24.79       24.45      4.12 o
   1  14   6      479.62      469.77     11.33 o
   2  14   6     1548.81     1653.89     40.48 o
   3  14   6      413.36      418.39     11.00 o
   4  14   6       15.03       12.33      2.68 o
   5  14   6       15.23       14.24      2.85 o
  -4  15   6        9.79       14.45      3.87 o
  -3  15   6       15.40       12.49      1.85 o
  -2  15   6      139.54      149.81     13.62 o
  -1  15   6       80.87       89.08      6.01 o
   0  15   6        0.50        4.84      1.41 o
   1  15   6       29.94       34.62      2.77 o
   2  15   6       38.42       24.74      4.56 o
   3  15   6      230.35      213.89     13.18 o
   4  15   6      223.46      205.22     17.40 o
  -2  16   6        4.31        1.55      2.56 o
  -1  16   6      128.08      131.22      8.19 o
   0  16   6        1.79        2.46      0.83 o
   1  16   6      105.41       97.50     10.19 o
   2  16   6      837.90      916.67     97.61 o
   2 -11   7        9.03        9.46      2.28 o
   3 -11   7      173.77      171.90     17.94 o
  -1 -10   7      498.76      510.07     15.78 o
   0 -10   7       55.72       63.74      5.82 o
   1 -10   7       76.70       80.52      7.76 o
   2 -10   7       13.09       10.41      2.12 o
   3 -10   7      208.51      198.01      7.33 o
   4 -10   7       50.96       54.15      5.11 o
   5 -10   7      412.25      418.90     11.99 o
   6 -10   7      147.83      160.38      9.72 o
  -3  -9   7       23.36       28.51      3.12 o
  -2  -9   7      126.46      117.70      5.89 o
  -1  -9   7      247.54      229.27      9.88 o
   0  -9   7       19.32       18.18      2.30 o
   1  -9   7       14.42       12.13      2.72 o
   2  -9   7      409.53      421.95     10.89 o
   3  -9   7      144.72      143.13      7.43 o
   4  -9   7       91.78       92.09      6.70 o
   5  -9   7      114.43      109.93      7.35 o
   6  -9   7       67.83       70.40      7.96 o
   7  -9   7      240.79      259.71     15.94 o
  -4  -8   7       38.03       36.60      5.36 o
  -3  -8   7        3.56        4.95      2.17 o
  -2  -8   7        4.50        1.96      1.04 o
  -1  -8   7        6.75        8.50      1.91 o
   0  -8   7       14.61       15.45      1.83 o
   1  -8   7      719.86      728.90      7.87 o
   2  -8   7      519.95      534.25     25.02 o
   3  -8   7       87.90       89.10      7.79 o
   4  -8   7        0.02        2.96      1.07 o
   5  -8   7       54.08       55.94      4.25 o
   6  -8   7       21.54       37.47      4.50 o
   7  -8   7       64.06       80.95     10.85 o
   8  -8   7       90.74      101.00      7.94 o
  -5  -7   7       17.27       10.85      3.10 o
  -4  -7   7        0.23        6.21      1.12 o
  -3  -7   7        0.75        2.88      1.06 o
  -2  -7   7       45.32       46.90      5.63 o
  -1  -7   7      218.87      262.73     11.35 o
   0  -7   7        2.66        3.47      1.20 o
   1  -7   7        0.29        4.12      0.99 o
   2  -7   7      467.93      466.50     11.29 o
   3  -7   7        0.01        1.40      2.98 o
   4  -7   7       53.68       55.71      4.01 o
   5  -7   7      369.23      362.88     13.39 o
   6  -7   7        1.43        5.31      1.51 o
   7  -7   7       16.20       10.51      2.45 o
   8  -7   7       54.36       47.69      6.86 o
   9  -7   7      203.43      257.03     19.08 o
  -5  -6   7        0.22        0.69      0.99 o
  -4  -6   7       16.15       11.62      2.45 o
  -3  -6   7        0.31        0.91      1.50 o
  -2  -6   7        0.34        2.27      1.56 o
  -1  -6   7      380.93      382.89     14.14 o
   0  -6   7        2.97        0.38      0.91 o
   1  -6   7      524.04      545.30      6.35 o
   2  -6   7        0.37        1.05      2.92 o
   3  -6   7      929.28      949.94     18.12 o
   4  -6   7      527.42      513.72     10.32 o
   5  -6   7      770.91      793.03     26.92 o
   6  -6   7       65.29       74.69      8.21 o
   7  -6   7      166.18      183.54     14.15 o
   8  -6   7       82.82       91.20      7.26 o
   9  -6   7       55.20       52.58      7.41 o
  -6  -5   7      215.36      199.29     19.06 o
  -5  -5   7        7.84        4.68      1.54 o
  -4  -5   7      101.86       82.17      8.65 o
  -3  -5   7      263.91      270.03     17.12 o
  -2  -5   7        2.80        3.87      1.31 o
  -1  -5   7      340.21      332.47      6.23 o
   0  -5   7      401.06      377.44     11.70 o
   1  -5   7      284.10      278.48      5.83 o
   2  -5   7       94.97       88.27      9.62 o
   3  -5   7       94.59       95.84      6.26 o
   4  -5   7       89.76       87.25      5.62 o
   5  -5   7      471.14      440.27     25.68 o
   6  -5   7     1000.65      981.64     21.44 o
   7  -5   7      267.52      299.03     20.97 o
   8  -5   7        9.35        7.27      3.17 o
   9  -5   7       53.37       50.29      7.73 o
  10  -5   7        0.02       -0.69      1.54 o
  -6  -4   7      284.73      269.00     10.97 o
  -5  -4   7        1.39        0.73      1.46 o
  -4  -4   7       25.57       23.72      3.56 o
  -3  -4   7        9.11        7.27      1.36 o
  -2  -4   7        5.15        5.22      1.19 o
  -1  -4   7       92.01      123.68      9.38 o
   0  -4   7      296.79      301.35     12.18 o
   1  -4   7       38.90       43.13      3.58 o
   2  -4   7       28.42       30.77      4.00 o
   3  -4   7       31.31       40.46      4.16 o
   4  -4   7     1023.70     1020.99     12.35 o
   5  -4   7      972.17      967.90     11.44 o
   6  -4   7      227.37      252.77     19.36 o
   7  -4   7      379.25      357.41     11.55 o
   8  -4   7      448.96      424.72     20.38 o
   9  -4   7        1.42       -1.27      2.49 o
  10  -4   7       19.75       12.20      3.54 o
  -7  -3   7       62.38       64.56      8.24 o
  -6  -3   7      152.82      142.64     14.78 o
  -5  -3   7      113.87      121.08      9.94 o
  -4  -3   7       42.64       31.90      3.72 o
  -3  -3   7        8.12        3.47      1.77 o
  -2  -3   7       68.07       83.32      8.06 o
  -1  -3   7      354.26      351.02      6.42 o
   0  -3   7       63.50       64.05      7.46 o
   1  -3   7        5.24        7.83      0.82 o
   2  -3   7      103.26      125.12      6.10 o
   3  -3   7      413.77      409.55      6.73 o
   5  -3   7     2541.11     2555.54     39.73 o
   6  -3   7       23.75       27.24      4.49 o
   7  -3   7       84.30       82.33      9.63 o
   8  -3   7       17.68       17.12      4.06 o
   9  -3   7      255.10      231.68     20.77 o
  10  -3   7       63.55       67.92      9.77 o
  -7  -2   7        9.14       18.10      3.55 o
  -6  -2   7      391.60      395.98     22.40 o
  -5  -2   7       65.91       58.82      5.42 o
  -4  -2   7       33.21       25.64      3.37 o
  -3  -2   7      812.76      793.99     14.51 o
  -2  -2   7      281.96      255.14     14.40 o
  -1  -2   7      139.57      162.41     12.17 o
   0  -2   7      300.42      328.19      8.45 o
   1  -2   7      170.80      192.66      5.47 o
   2  -2   7      107.37      104.11      4.46 o
   3  -2   7       94.71       92.99      6.54 o
   4  -2   7      596.81      557.87      6.71 o
   5  -2   7     1774.39     1811.32     23.77 o
   6  -2   7      294.05      319.73     17.19 o
   7  -2   7     6446.47     6670.11    550.57 o
   8  -2   7      182.17      184.77      9.46 o
   9  -2   7        0.62       -4.94      3.29 o
  10  -2   7       73.47       63.20      6.46 o
  11  -2   7        5.90        2.62      1.82 o
  -8  -1   7       55.02       58.01      7.36 o
  -7  -1   7      410.81      450.16     21.38 o
  -6  -1   7        0.02        2.81      1.63 o
  -5  -1   7      124.18      133.29     10.45 o
  -4  -1   7      397.68      418.20     24.63 o
  -3  -1   7      157.28      163.93     11.44 o
  -2  -1   7      547.65      513.42      7.87 o
  -1  -1   7     1740.02     1726.00     14.08 o
   0  -1   7      497.34      503.77      6.37 o
   1  -1   7      790.82      843.80      7.76 o
   2  -1   7      252.56      267.84     10.03 o
   3  -1   7      154.49      141.35      6.59 o
   4  -1   7      171.64      189.52     13.06 o
   5  -1   7      610.15      576.03      9.62 o
   6  -1   7        0.34       13.37      3.96 o
   7  -1   7      436.47      404.84      8.23 o
   8  -1   7      211.57      219.18     19.86 o
   9  -1   7      157.35      169.07     17.54 o
  10  -1   7        5.76       -4.15      2.77 o
  11  -1   7      177.89      175.00     13.36 o
  -8   0   7        2.63       -1.46      2.31 o
  -7   0   7      200.38      216.78     19.54 o
  -6   0   7        7.04       10.37      2.46 o
  -5   0   7      436.55      533.38     26.27 o
  -4   0   7      132.94      122.24      6.82 o
  -3   0   7       23.47       18.49      2.77 o
  -2   0   7       13.57       20.31      2.36 o
  -1   0   7      478.05      415.61      5.72 o
   0   0   7      333.26      309.05      4.51 o
   1   0   7      103.33       95.23      6.32 o
   2   0   7       47.92       53.23      2.63 o
   3   0   7       15.95       10.67      2.34 o
   4   0   7       39.39       39.41      5.33 o
   5   0   7      391.15      431.90      7.72 o
   6   0   7     1165.04     1157.60     15.86 o
   7   0   7       90.88      109.01     10.50 o
   8   0   7       70.67       71.18      7.15 o
   9   0   7       78.75       59.51      8.38 o
  10   0   7      270.45      262.64     17.99 o
  11   0   7      141.59      134.69      9.70 o
  -8   1   7       56.29       51.86      6.87 o
  -7   1   7      275.58      284.73     14.51 o
  -6   1   7      114.86      108.92      9.14 o
  -5   1   7      265.73      317.12     16.83 o
  -4   1   7     1091.80     1140.25     17.09 o
  -3   1   7        8.64        8.72      1.90 o
  -2   1   7      122.90      115.11      7.12 o
  -1   1   7      268.63      233.34     10.09 o
   0   1   7      790.35      802.28      7.04 o
   1   1   7      339.78      366.52      2.29 o
   2   1   7      772.44      856.78      5.14 o
   4   1   7        3.90        3.97      2.08 o
   5   1   7       23.37       25.92      3.58 o
   6   1   7      780.29      730.68     11.64 o
   7   1   7       14.66       17.13      3.42 o
   8   1   7      829.49      751.85     16.09 o
   9   1   7      864.23      776.16     25.90 o
  10   1   7        5.23        7.76      2.60 o
  11   1   7      145.17      153.55     13.24 o
  -8   2   7        7.47        4.50      1.42 o
  -7   2   7      103.15       91.34      9.40 o
  -6   2   7      125.41      132.65     11.63 o
  -5   2   7      485.55      482.19      8.45 o
  -4   2   7      742.38      757.89     13.10 o
  -3   2   7       88.83      104.23      7.10 o
  -2   2   7     1045.14      979.65     10.24 o
  -1   2   7      522.27      476.98      5.74 o
   0   2   7      277.15      282.01      4.05 o
   1   2   7      125.73      116.73      4.06 o
   2   2   7      285.36      298.64      2.08 o
   3   2   7      295.45      340.12      5.54 o
   4   2   7      812.04      861.26     12.95 o
   5   2   7      757.44      826.31     10.23 o
   6   2   7     1652.43     1704.54     20.56 o
   7   2   7       17.37       21.97      3.22 o
   8   2   7      133.70      114.99     12.76 o
   9   2   7       35.67       31.74      5.03 o
  10   2   7        5.66        6.42      1.77 o
  11   2   7      282.43      285.52     18.83 o
  -8   3   7        2.65        4.24      1.88 o
  -7   3   7       21.99       26.76      3.69 o
  -6   3   7        1.98        4.65      1.44 o
  -5   3   7      691.75      659.17      8.15 o
  -4   3   7       76.79       85.34      6.17 o
  -3   3   7       16.62       15.74      2.65 o
  -2   3   7      565.62      519.43      9.72 o
  -1   3   7      857.98      754.05      6.27 o
   0   3   7      130.30      130.28      2.87 o
   1   3   7      594.98      523.27      4.23 o
   2   3   7        5.56        0.44      0.53 o
   3   3   7      441.87      465.73      6.56 o
   4   3   7        0.05        1.74      1.13 o
   5   3   7      509.36      642.47     13.65 o
   6   3   7      142.91      137.68     12.73 o
   7   3   7        2.25        1.95      2.99 o
   8   3   7      744.87      718.82     16.88 o
   9   3   7      117.48      109.04     25.20 o
  10   3   7       19.45       19.87      3.85 o
  11   3   7        8.54        6.27      2.69 o
  -8   4   7       86.98       79.31      9.91 o
  -7   4   7      267.63      233.57      9.08 o
  -6   4   7        4.98        5.08      1.55 o
  -5   4   7      670.11      641.71      8.00 o
  -4   4   7        2.86        2.41      1.12 o
  -3   4   7      287.31      269.36     12.97 o
  -2   4   7      901.36      810.96      8.59 o
  -1   4   7     1028.39      999.68      6.95 o
   0   4   7        5.83       15.88      1.49 o
   1   4   7      181.64      149.98      4.54 o
   2   4   7       94.07       82.78      3.50 o
   3   4   7     1094.53     1130.91      9.29 o
   4   4   7       39.96       51.03      3.58 o
   5   4   7     1915.15     2025.51     17.36 o
   6   4   7       35.10       35.86      5.42 o
   7   4   7      571.85      576.52     33.85 o
   8   4   7      268.12      235.83     17.15 o
   9   4   7      353.27      313.98     14.17 o
  10   4   7       72.46       57.72      5.04 o
  11   4   7      387.81      386.04     17.63 o
  -8   5   7      178.07      173.19     16.37 o
  -7   5   7      260.09      282.33     12.88 o
  -6   5   7       15.58        9.95      2.18 o
  -5   5   7       27.87       34.44      4.79 o
  -4   5   7      105.60      132.56      9.58 o
  -3   5   7      298.96      263.55     12.67 o
  -2   5   7     1634.76     1606.45     13.40 o
  -1   5   7      139.39      137.32      6.04 o
   0   5   7      486.68      484.76      5.20 o
   1   5   7      305.15      274.13      3.18 o
   2   5   7       76.22       87.47      7.06 o
   3   5   7      256.48      248.58      3.85 o
   4   5   7       56.33       66.49      4.59 o
   5   5   7       10.94        8.68      2.73 o
   6   5   7        0.32       -0.64      2.86 o
   7   5   7      142.09      125.82      8.91 o
   8   5   7       19.90       16.65      3.01 o
   9   5   7        3.43        3.29      1.87 o
  10   5   7        0.40        5.44      2.12 o
  11   5   7      364.47      386.42     22.54 o
  -8   6   7       24.62       27.79      3.65 o
  -7   6   7       54.87       56.35      7.40 o
  -6   6   7       74.75       78.83      4.37 o
  -5   6   7       57.02       62.52      5.99 o
  -4   6   7       10.57       17.74      2.40 o
  -3   6   7      192.96      167.61      8.26 o
  -2   6   7      251.54      247.47     10.58 o
  -1   6   7      236.55      245.36     10.42 o
   0   6   7       97.62       66.37      5.54 o
   1   6   7      116.23      103.33      7.31 o
   2   6   7        6.91        3.84      1.21 o
   3   6   7      227.22      200.68      7.01 o
   4   6   7        0.58        5.19      1.04 o
   5   6   7       12.27        9.37      2.17 o
   6   6   7     1178.88     1295.52     19.58 o
   7   6   7      435.16      451.13     18.55 o
   8   6   7      438.29      430.40     27.44 o
   9   6   7       11.10       12.50      3.58 o
  10   6   7        4.00        1.10      1.49 o
  -8   7   7       10.26        9.37      2.15 o
  -7   7   7       32.23       40.81      5.92 o
  -6   7   7      286.48      293.73      5.64 o
  -5   7   7        0.15        0.85      0.96 o
  -4   7   7        0.15        0.47      0.60 o
  -3   7   7      388.19      370.79      8.99 o
  -2   7   7      402.47      407.67      6.08 o
  -1   7   7      214.25      238.31      7.37 o
   0   7   7      167.44      132.80      6.08 o
   1   7   7      121.42      107.52      7.80 o
   2   7   7      176.11      197.87      6.43 o
   3   7   7      172.72      159.26      7.94 o
   4   7   7        5.63        2.19      6.37 o
   5   7   7      149.45      156.24     13.55 o
   6   7   7      443.03      448.72     18.36 o
   7   7   7       20.25       22.53      3.19 o
   8   7   7       31.87       24.60      3.58 o
   9   7   7      163.56      165.66     12.88 o
  10   7   7      333.26      299.10     23.15 o
  -8   8   7       44.88       46.32      6.33 o
  -7   8   7      358.13      387.93     14.49 o
  -6   8   7      198.86      199.39     12.72 o
  -5   8   7       40.60       43.18      5.69 o
  -4   8   7      186.67      151.97      5.81 o
  -3   8   7       68.94       63.63      7.15 o
  -2   8   7        3.79        3.40      1.24 o
  -1   8   7        1.40        1.37      1.58 o
   0   8   7     2680.22     2800.53     18.31 o
   1   8   7       71.45       83.55      7.84 o
   2   8   7       19.50       29.10      1.75 o
   3   8   7     1219.59     1233.43      8.42 o
   4   8   7      164.15      170.03     16.70 o
   5   8   7      125.85      106.23      7.71 o
   6   8   7      122.77      115.96      8.54 o
   7   8   7       77.66       75.79      6.03 o
   8   8   7        6.25        7.50      2.79 o
   9   8   7       35.96       30.54      2.86 o
  10   8   7       92.38       81.73     11.01 o
  -8   9   7       40.69       34.60      5.04 o
  -7   9   7      220.45      245.19     15.13 o
  -6   9   7      120.44      128.19     17.56 o
  -5   9   7      152.60      174.01     10.20 o
  -4   9   7      664.87      662.93     12.35 o
  -3   9   7       13.85       12.94      1.78 o
  -2   9   7        1.37        4.96      0.78 o
  -1   9   7      168.75      142.69      5.81 o
   0   9   7      880.84      818.64      7.56 o
   1   9   7       41.38       40.18      3.15 o
   2   9   7      768.08      800.71      5.59 o
   3   9   7       25.29       32.40      2.64 o
   4   9   7        0.45        2.51      3.17 o
   5   9   7      149.50      162.70     12.20 o
   6   9   7      333.33      320.35     15.58 o
   7   9   7       59.76       52.88      5.92 o
   8   9   7        1.65        1.03      1.90 o
   9   9   7       75.22       64.09      8.14 o
  -7  10   7        1.10        0.95      1.15 o
  -6  10   7        7.51        7.58      1.41 o
  -5  10   7      173.80      197.89     10.46 o
  -4  10   7       64.68       63.09      7.68 o
  -3  10   7      208.79      197.81      3.79 o
  -2  10   7      210.37      199.80      4.15 o
  -1  10   7        0.55        1.02      0.55 o
   0  10   7     1369.56     1376.85     12.81 o
   1  10   7        0.01        1.74      1.73 o
   3  10   7      149.67      139.13      5.17 o
   4  10   7        1.28        1.06      0.60 o
   5  10   7      247.12      219.27     12.03 o
   6  10   7        4.93        9.38      2.26 o
   7  10   7       11.02        3.73      1.12 o
   8  10   7      392.53      364.30     23.67 o
   9  10   7       42.95       35.86      4.68 o
  -7  11   7      153.71      135.72     10.56 o
  -6  11   7      114.54      123.15     10.46 o
  -5  11   7      184.40      228.16     11.44 o
  -4  11   7       16.94       17.81      2.41 o
  -3  11   7       17.58       17.47      3.14 o
  -2  11   7      718.03      693.97      9.36 o
  -1  11   7     1548.46     1605.72     14.60 o
   0  11   7      162.65      147.04     18.52 o
   1  11   7      182.40      179.54      4.96 o
   2  11   7      993.96     1019.56      7.63 o
   3  11   7      159.37      141.55      6.21 o
   4  11   7       41.24       39.06      3.56 o
   5  11   7      561.10      654.40     23.20 o
   6  11   7       94.02       81.35      8.90 o
   7  11   7       62.88       50.49      4.50 o
   8  11   7      655.40      756.40    160.46 o
  -6  12   7       24.32       23.08      2.97 o
  -5  12   7      378.15      428.44     12.81 o
  -4  12   7        9.51        7.28      1.46 o
  -3  12   7      331.83      318.14     12.87 o
  -2  12   7       10.77       15.32      3.03 o
  -1  12   7      880.41      894.94     19.76 o
   0  12   7       15.15       10.68      1.31 o
   1  12   7      315.28      312.33      6.16 o
   2  12   7      174.06      168.94      7.08 o
   3  12   7       29.40        7.04      1.56 o
   4  12   7       11.09       12.00      1.63 o
   5  12   7      177.30      189.70      8.24 o
   6  12   7       91.97       74.81      7.99 o
   7  12   7      651.70      677.71    144.63 o
   8  12   7        9.11       16.73      3.00 o
  -6  13   7       48.20       59.65      7.91 o
  -5  13   7       36.32       38.72      5.23 o
  -4  13   7       17.63       13.85      2.51 o
  -3  13   7      290.95      280.98      9.15 o
  -2  13   7        3.37        7.74      2.54 o
  -1  13   7       84.58       87.46     10.91 o
   0  13   7        0.02        1.21      1.74 o
   1  13   7      139.16      153.25      9.75 o
   2  13   7      132.83      140.29      9.84 o
   3  13   7        2.51        7.40      2.56 o
   4  13   7       14.38       14.10      3.49 o
   5  13   7      310.82      298.82     11.47 o
   6  13   7        0.41        4.55      1.12 o
   7  13   7        2.91        3.88      1.18 o
  -5  14   7      153.28      153.09     14.54 o
  -4  14   7        0.88       -2.44      1.63 o
  -3  14   7       78.26       80.37      6.94 o
  -2  14   7       22.18       22.41      2.63 o
  -1  14   7      149.19      169.19     13.56 o
   0  14   7      109.42      106.84     10.37 o
   1  14   7        7.83        7.28      2.92 o
   2  14   7       78.86       75.65      6.04 o
   3  14   7      277.08      266.19      7.95 o
   4  14   7      207.82      205.66     14.24 o
   5  14   7       30.42       20.58      2.59 o
   6  14   7       21.93       21.64      3.40 o
  -4  15   7       25.90       35.31      5.15 o
  -3  15   7      249.09      257.86     12.97 o
  -2  15   7        0.82        4.13      1.17 o
  -1  15   7       15.56       22.82      4.36 o
   0  15   7        4.75        4.35      1.15 o
   1  15   7        2.65        2.37      2.03 o
   2  15   7        2.41        3.58      0.92 o
   3  15   7       64.30       47.94      6.14 o
   4  15   7      532.63      530.99     11.38 o
   5  15   7       30.59       15.97      4.31 o
  -2  16   7        0.01       -1.17      1.79 o
  -1  16   7       35.27       40.32      5.47 o
   0  16   7       46.81       39.06      4.03 o
   1  16   7      326.28      339.90      9.74 o
   2  16   7       10.96       11.26      3.46 o
   3  16   7       91.35       82.05     12.26 o
   1 -10   8       38.19       37.70      4.17 o
   2 -10   8      235.87      254.57      7.10 o
   3 -10   8       16.54       13.25      2.71 o
   4 -10   8       80.58       73.99      9.79 o
  -1  -9   8       25.03       19.47      2.01 o
   0  -9   8      132.71      148.23     10.36 o
   1  -9   8       25.23       30.08      3.28 o
   2  -9   8       61.26       76.84      6.63 o
   3  -9   8       34.68       39.64      4.78 o
   4  -9   8       31.83       25.10      2.46 o
   5  -9   8      100.59      108.63      8.34 o
   6  -9   8       46.63       54.05      5.13 o
  -3  -8   8       78.56       82.81     12.17 o
  -2  -8   8       39.26       40.25      4.17 o
  -1  -8   8      170.70      149.20     14.60 o
   0  -8   8      842.84      875.50     24.44 o
   1  -8   8      366.73      368.72     12.23 o
   2  -8   8       43.76       45.90      4.68 o
   3  -8   8       66.59       77.20      6.76 o
   4  -8   8        1.28        4.88      1.82 o
   5  -8   8      180.78      189.14     10.65 o
   6  -8   8       22.64       16.70      5.63 o
   7  -8   8      170.03      213.50     14.82 o
  -4  -7   8       49.70       37.77      5.67 o
  -3  -7   8      195.53      185.68     11.23 o
  -2  -7   8        8.42        6.44      1.27 o
  -1  -7   8       34.00       30.64      2.78 o
   0  -7   8      318.36      333.00      6.89 o
   1  -7   8      252.74      272.18     26.28 o
   2  -7   8        4.06        6.07      1.62 o
   3  -7   8        1.30        3.63      1.26 o
   4  -7   8      543.28      569.19     21.22 o
   5  -7   8        1.67        5.95      1.44 o
   6  -7   8        2.22        4.73      1.77 o
   7  -7   8        0.18        4.87      1.85 o
   8  -7   8      167.64      185.48     18.41 o
  -4  -6   8       40.56       43.70      6.10 o
  -3  -6   8       71.01       71.43      6.90 o
  -2  -6   8        7.81        7.28      2.05 o
  -1  -6   8      197.10      204.01      7.89 o
   0  -6   8        2.18        3.97      0.98 o
   1  -6   8      208.99      189.75     13.74 o
   2  -6   8       31.37       26.44      2.94 o
   3  -6   8     1133.94     1157.26     30.60 o
   4  -6   8      490.47      500.76     18.54 o
   5  -6   8        0.14        2.79      3.05 o
   6  -6   8       16.83       20.38      2.62 o
   7  -6   8        4.87        8.32      3.53 o
   8  -6   8        5.20        6.95      2.51 o
   9  -6   8      147.87      171.36     10.92 o
  -5  -5   8      166.63      147.72      8.86 o
  -4  -5   8      142.18      128.99      9.56 o
  -3  -5   8      330.14      338.92      6.47 o
  -2  -5   8       80.56       84.22      7.86 o
  -1  -5   8        0.14        0.87      1.19 o
   0  -5   8       16.03       10.48      1.20 o
   1  -5   8        4.60        3.45      1.20 o
   2  -5   8       38.37       34.67      3.52 o
   3  -5   8       78.60       61.83      3.86 o
   4  -5   8      260.09      265.47     13.13 o
   5  -5   8      714.80      695.95     13.10 o
   6  -5   8        6.79        9.06      3.12 o
   7  -5   8      237.87      275.21     12.99 o
   8  -5   8       16.14       16.23      4.06 o
   9  -5   8        0.14        0.10      2.13 o
  -6  -4   8        3.48        1.49      1.40 o
  -5  -4   8      152.64      139.84     10.86 o
  -4  -4   8      348.54      335.01     23.04 o
  -3  -4   8       17.91       17.82      2.59 o
  -2  -4   8       63.85       61.06      6.79 o
  -1  -4   8      392.86      399.42      7.17 o
   0  -4   8       82.05       74.23      4.82 o
   1  -4   8        6.87        2.47      1.32 o
   2  -4   8      241.30      234.72      5.24 o
   3  -4   8      880.02      935.07     20.10 o
   4  -4   8        0.39        0.48      1.17 o
   5  -4   8      161.46      177.00     10.21 o
   6  -4   8      165.70      199.05     16.53 o
   7  -4   8       93.16      109.88     24.32 o
   8  -4   8        1.02        2.17      2.01 o
   9  -4   8      126.91      144.79     10.77 o
  10  -4   8      194.42      215.96     21.72 o
  -6  -3   8       13.14        9.67      1.97 o
  -5  -3   8       89.71       72.65      8.55 o
  -4  -3   8        2.45        2.38      1.85 o
  -3  -3   8       97.92       79.83      8.33 o
  -2  -3   8      121.42      132.08      7.85 o
  -1  -3   8      360.50      349.60      8.62 o
   0  -3   8        3.02        6.19      2.21 o
   1  -3   8      691.07      712.01      6.55 o
   2  -3   8      556.21      528.14      4.36 o
   3  -3   8       16.39       27.35      2.49 o
   4  -3   8        7.87        5.12      3.65 o
   5  -3   8        0.96        4.40      1.46 o
   6  -3   8       42.25       34.91      4.91 o
   7  -3   8      248.76      252.47     16.82 o
   8  -3   8      125.80      151.19     12.33 o
   9  -3   8       76.75       80.69      7.64 o
  10  -3   8       41.23       29.17      4.68 o
  -7  -2   8      353.69      331.89     16.00 o
  -6  -2   8      341.95      362.69     12.70 o
  -5  -2   8       12.39       12.40      3.27 o
  -4  -2   8       32.98       29.26      3.95 o
  -3  -2   8      296.55      283.46     13.90 o
  -2  -2   8       59.23       58.94      5.58 o
  -1  -2   8      468.35      459.30     11.76 o
   0  -2   8       21.52       23.74      3.83 o
   1  -2   8     1485.42     1464.49     15.89 o
   2  -2   8      658.45      636.22     12.05 o
   3  -2   8        2.03        1.64      0.76 o
   4  -2   8        6.23        7.35      1.44 o
   5  -2   8     1402.96     1372.17     20.67 o
   6  -2   8     1608.13     1628.86     15.72 o
   7  -2   8      127.97      118.15     13.19 o
   8  -2   8      886.48      849.32     17.82 o
   9  -2   8       39.42       49.94      5.99 o
  10  -2   8      111.16      111.15      8.49 o
  -7  -1   8       13.77       10.83      3.24 o
  -6  -1   8        7.22        8.18      1.88 o
  -5  -1   8       30.50       31.96      4.32 o
  -4  -1   8       53.00       51.37      4.27 o
  -3  -1   8       16.86       18.40      2.76 o
  -2  -1   8        1.80        6.33      1.29 o
  -1  -1   8      536.76      482.19     12.92 o
   0  -1   8      350.67      366.62      9.15 o
   1  -1   8      480.41      414.76      4.29 o
   2  -1   8      133.97      127.37      4.90 o
   3  -1   8        0.91        2.61      0.99 o
   4  -1   8      353.39      345.75      5.44 o
   5  -1   8      653.95      652.44     10.68 o
   6  -1   8     1185.36     1226.44     26.94 o
   7  -1   8        0.84       -1.47      3.41 o
   8  -1   8      316.57      378.75     26.10 o
   9  -1   8        8.87        9.20      2.77 o
  10  -1   8      271.74      240.66     10.92 o
  -7   0   8       44.00       39.61      4.86 o
  -6   0   8       13.57       17.55      2.53 o
  -5   0   8        7.98        8.29      2.01 o
  -4   0   8       33.81       38.23      4.56 o
  -3   0   8     1520.31     1526.13     21.95 o
  -2   0   8      173.81      182.81     12.69 o
  -1   0   8      427.91      393.48      6.64 o
   0   0   8       52.48       57.46      5.69 o
   1   0   8     1135.74     1091.72      5.54 o
   2   0   8        0.61        1.77      0.48 o
   3   0   8       54.24       68.28      2.73 o
   4   0   8      299.37      256.37     14.56 o
   5   0   8       52.09       55.08      9.45 o
   6   0   8       43.75       41.61      4.76 o
   7   0   8     1422.49     1395.47     13.22 o
   8   0   8       38.58       42.29      6.28 o
   9   0   8     1344.32     1312.73     17.64 o
  10   0   8       99.81       85.61      8.49 o
  11   0   8       58.26       53.64      7.73 o
  -7   1   8      119.54      131.69     10.38 o
  -6   1   8       39.68       60.41      5.79 o
  -5   1   8      189.18      197.25      8.60 o
  -4   1   8      201.31      203.47     13.10 o
  -3   1   8      363.79      415.20     18.99 o
  -2   1   8      610.49      551.45     13.32 o
  -1   1   8      373.50      336.14      5.62 o
   0   1   8       39.03       54.51      6.13 o
   1   1   8      867.25      929.61      6.20 o
   2   1   8       48.10       51.27      2.83 o
   3   1   8      607.57      684.43      7.25 o
   4   1   8      135.56      149.55     15.14 o
   5   1   8        3.93        9.20      3.12 o
   6   1   8      157.30      176.34     17.17 o
   7   1   8      208.06      214.96     19.33 o
   8   1   8        1.10        4.81      2.50 o
   9   1   8      956.55      938.29     17.15 o
  10   1   8       56.11       47.11      5.45 o
  11   1   8      545.89      508.76     20.86 o
  -8   2   8        2.43        3.04      1.96 o
  -7   2   8       14.33       17.33      4.01 o
  -6   2   8        0.13        4.31      1.95 o
  -5   2   8       42.15       48.49      4.76 o
  -4   2   8      408.59      413.33      6.54 o
  -3   2   8      173.44      173.15      8.59 o
  -2   2   8      413.72      362.87      6.77 o
  -1   2   8      476.56      414.11      5.79 o
   0   2   8       11.14       11.42      1.62 o
   1   2   8      294.19      254.87      6.21 o
   2   2   8       60.21       55.22      2.24 o
   3   2   8        0.21        2.28      0.73 o
   4   2   8     2097.63     2164.96     12.83 o
   5   2   8        9.14       16.15      3.08 o
   6   2   8      330.75      353.39     23.35 o
   7   2   8       11.16        8.73      3.31 o
   8   2   8      199.59      217.46     16.38 o
   9   2   8       40.33       39.05      5.71 o
  10   2   8      178.13      162.25     13.41 o
  11   2   8      125.27      101.37      8.76 o
  -8   3   8       39.52       31.27      4.65 o
  -7   3   8        1.65        2.06      1.51 o
  -6   3   8       24.96       14.83      2.26 o
  -5   3   8      213.68      239.34     17.85 o
  -4   3   8      178.23      188.22     13.58 o
  -3   3   8       20.49       22.29      2.28 o
  -2   3   8      559.21      524.94      7.78 o
  -1   3   8      239.31      242.62     12.49 o
   0   3   8        0.91        5.63      1.08 o
   1   3   8      173.37      161.02      2.59 o
   2   3   8       15.33       16.30      1.32 o
   3   3   8      322.98      289.79      7.84 o
   4   3   8      360.11      368.63     12.22 o
   5   3   8      485.34      545.02     10.20 o
   6   3   8     1170.50     1146.74     18.05 o
   7   3   8      104.49      100.99      9.83 o
   8   3   8      177.08      166.95     13.92 o
   9   3   8       18.83        6.76      3.21 o
  10   3   8        8.15        7.00      2.04 o
  11   3   8      476.00      482.71     22.88 o
  -8   4   8       98.69       99.33      9.08 o
  -7   4   8      382.02      388.10     24.20 o
  -6   4   8      269.50      281.71     19.04 o
  -5   4   8       26.03       32.38      4.18 o
  -4   4   8      719.61      700.09      7.94 o
  -3   4   8       32.21       23.18      2.79 o
  -2   4   8      120.87      167.83     13.56 o
  -1   4   8      704.41      676.17      9.60 o
   0   4   8      289.38      278.91      5.53 o
   1   4   8      101.85       85.96      5.69 o
   2   4   8       16.18       21.98      1.71 o
   3   4   8      598.06      591.10      5.73 o
   4   4   8       59.39       68.54      4.13 o
   5   4   8      163.05      173.04     13.33 o
   6   4   8      787.50      784.64     13.41 o
   7   4   8      299.48      323.33     17.82 o
   8   4   8      230.34      219.47     21.82 o
   9   4   8      140.17      129.36     10.60 o
  10   4   8       64.48       56.28      5.09 o
  11   4   8       15.84       11.74      3.35 o
  -8   5   8       86.55       71.32      9.97 o
  -7   5   8       66.01       71.78      6.60 o
  -6   5   8        4.25        4.49      1.59 o
  -5   5   8      246.45      257.79     26.36 o
  -4   5   8        1.01        2.14      1.45 o
  -3   5   8        4.90        6.88      2.14 o
  -2   5   8      176.44      174.68     13.23 o
  -1   5   8      165.26      173.16      8.01 o
   0   5   8      347.78      349.45      2.43 o
   1   5   8       13.10       19.16      1.87 o
   2   5   8      622.43      638.68     13.23 o
   3   5   8      101.05       93.07      5.00 o
   5   5   8       95.26      109.04     11.08 o
   6   5   8      343.94      322.25      8.69 o
   7   5   8        1.80        5.17      2.42 o
   8   5   8       67.57       60.22      6.10 o
   9   5   8      149.83      142.75     13.29 o
  10   5   8       15.10       12.18      2.62 o
  -8   6   8       40.15       38.79      5.79 o
  -7   6   8      256.01      273.36     18.60 o
  -6   6   8       12.94       12.01      1.96 o
  -5   6   8      498.84      471.72     12.95 o
  -4   6   8       91.97      124.99     11.12 o
  -3   6   8      123.37      142.64      8.83 o
  -2   6   8        0.21        1.81      0.72 o
  -1   6   8        9.16       11.70      1.68 o
   0   6   8      118.40       82.73      2.52 o
   1   6   8      136.39      106.31      4.28 o
   2   6   8      536.47      531.27      4.74 o
   3   6   8      114.62      105.91      3.34 o
   4   6   8      357.71      341.44      5.29 o
   5   6   8      190.96      183.29     18.46 o
   6   6   8      848.17      829.91     15.50 o
   7   6   8      428.21      446.46     21.51 o
   8   6   8       78.84       79.55      7.32 o
   9   6   8      468.32      461.28     31.14 o
  10   6   8       67.07       58.18      7.51 o
  -8   7   8       67.76       63.09      8.63 o
  -7   7   8      339.52      373.58     21.32 o
  -6   7   8        4.82        5.87      2.00 o
  -5   7   8      509.60      512.74     14.47 o
  -4   7   8       10.86       11.29      2.06 o
  -3   7   8      181.27      167.87     10.91 o
  -2   7   8      470.55      435.16      6.21 o
  -1   7   8      100.66       84.76      3.41 o
   0   7   8      125.30      135.11      3.65 o
   1   7   8      493.74      455.06      4.45 o
   2   7   8       19.59       19.20      1.67 o
   3   7   8      365.01      381.28     16.20 o
   4   7   8       12.32       10.37      1.58 o
   5   7   8      344.80      315.68      9.36 o
   6   7   8      128.53      114.46      7.55 o
   7   7   8      197.41      190.52     13.36 o
   8   7   8      151.85      141.14     10.72 o
   9   7   8        7.95        8.33      2.12 o
  10   7   8       25.85       23.37      2.29 o
  -7   8   8      197.17      205.83     11.77 o
  -6   8   8       57.98       53.60      7.81 o
  -5   8   8       80.65       90.61      8.65 o
  -4   8   8        6.37        8.96      1.79 o
  -3   8   8      157.69      119.14      4.95 o
  -2   8   8      106.68       98.20      3.00 o
  -1   8   8      132.64      106.95     15.42 o
   0   8   8       49.62       44.67      4.92 o
   1   8   8     1794.49     1873.86     14.32 o
   2   8   8        2.19        1.68      1.85 o
   3   8   8      333.09      322.72      8.44 o
   4   8   8       88.79       89.59      8.32 o
   5   8   8      615.09      584.67     11.72 o
   6   8   8       74.59       61.69      6.04 o
   7   8   8       65.21       67.49      5.31 o
   8   8   8      550.57      530.08     29.55 o
   9   8   8      276.72      247.52     20.08 o
  10   8   8       56.92       44.69      6.94 o
  -7   9   8        2.12        2.38      0.97 o
  -6   9   8        8.98        6.29      1.63 o
  -5   9   8      143.01      192.75     10.10 o
  -4   9   8       36.15       41.29      5.72 o
  -3   9   8      146.26      131.86      5.23 o
  -2   9   8       94.98       98.79     13.56 o
  -1   9   8       54.39       52.93     11.83 o
   0   9   8       87.63       75.61     12.54 o
   1   9   8     1898.26     1958.25     36.65 o
   2   9   8      301.09      306.12      8.68 o
   3   9   8       28.10       32.26      1.94 o
   4   9   8       42.87       44.51      5.54 o
   5   9   8      112.55       98.13      7.51 o
   6   9   8      231.53      202.88     13.50 o
   7   9   8        1.31        1.42      1.85 o
   8   9   8      418.64      425.60     24.14 o
   9   9   8      124.14      109.05      8.82 o
  -7  10   8        4.98        3.32      1.63 o
  -6  10   8       44.65       45.77      5.33 o
  -5  10   8       94.72      116.91      9.82 o
  -4  10   8       21.10       18.01      2.86 o
  -3  10   8      152.91      143.70      4.83 o
  -2  10   8       95.87      101.27      9.56 o
  -1  10   8        0.00       -0.51      0.54 o
   0  10   8      956.70      947.49      9.99 o
   1  10   8       23.64       24.69      3.49 o
   2  10   8      376.14      409.91     13.91 o
   3  10   8       65.61       61.95      3.31 o
   4  10   8        0.61        0.54      0.80 o
   5  10   8        2.22        1.77      0.82 o
   6  10   8      134.37      125.78      9.26 o
   7  10   8        3.39        2.13      1.15 o
   8  10   8      334.22      318.64     11.03 o
   9  10   8       88.84       73.55      9.23 o
  -6  11   8      498.65      564.16     10.58 o
  -5  11   8        0.77        1.23      0.99 o
  -4  11   8        1.26        0.97      0.65 o
  -3  11   8       74.55       69.89      7.74 o
  -2  11   8       21.91       20.11      2.33 o
  -1  11   8       55.48       49.80      6.53 o
   0  11   8      653.94      636.44      3.68 o
   1  11   8       29.53       20.59      3.27 o
   2  11   8       12.66       12.12      1.06 o
   3  11   8        8.09        7.02      1.65 o
   4  11   8        5.21        8.22      1.68 o
   5  11   8        2.69        1.74      1.21 o
   6  11   8      159.20      146.38      9.22 o
   7  11   8      250.85      224.79     18.35 o
   8  11   8      124.07      106.46      9.49 o
  -6  12   8      173.34      199.32      9.59 o
  -5  12   8        6.88        6.37      1.18 o
  -4  12   8       12.82       18.02      3.92 o
  -3  12   8      194.34      184.35      2.50 o
  -2  12   8      154.99      153.51     14.45 o
  -1  12   8      150.36      153.51     12.97 o
   0  12   8      316.89      323.48     12.70 o
   1  12   8        2.87        4.50      1.67 o
   2  12   8       16.75       13.57      3.46 o
   4  12   8       17.02       10.68      1.24 o
   5  12   8        0.00        2.43      1.03 o
   6  12   8       47.08       45.18      5.08 o
   7  12   8      249.81      255.48     16.51 o
   8  12   8      187.38      143.68     12.42 o
  -5  13   8       97.54      105.37     10.87 o
  -4  13   8       15.30       15.65      3.22 o
  -3  13   8      510.07      529.04     14.83 o
  -2  13   8      120.29      140.50     10.18 o
  -1  13   8      215.33      223.06      9.95 o
   0  13   8      405.40      416.99      7.94 o
   1  13   8      536.58      540.86     10.67 o
   2  13   8      100.85      108.91      7.34 o
   3  13   8      315.58      321.50      8.82 o
   4  13   8       41.00       45.64      5.46 o
   5  13   8       10.99        8.28      1.65 o
   6  13   8        0.16        2.60      0.79 o
   7  13   8      509.35      449.97     19.28 o
  -4  14   8        1.41        3.77      1.47 o
  -3  14   8      129.03      137.49     13.86 o
  -2  14   8       27.03       28.19      4.91 o
  -1  14   8      362.01      373.20     16.86 o
   0  14   8      112.51      100.29     13.12 o
   1  14   8        0.00        1.26      1.51 o
   2  14   8      506.32      548.71     11.11 o
   3  14   8       53.65       37.00      3.66 o
   4  14   8       26.52       21.09      3.83 o
   5  14   8       12.03       11.49      2.05 o
   6  14   8        3.57        2.99      1.29 o
  -3  15   8        4.54        6.31      1.76 o
  -2  15   8      103.16      106.64     10.83 o
  -1  15   8        8.20       14.59      1.83 o
   0  15   8       70.87       76.53      7.53 o
   1  15   8       60.86       55.72      3.61 o
   2  15   8      250.13      257.78     12.43 o
   3  15   8       12.30       14.33      2.00 o
   4  15   8        4.61        2.88      1.17 o
   5  15   8       31.99       35.58      4.91 o
  -1  16   8       18.22       23.99      3.94 o
   0  16   8       22.95       19.24      2.50 o
   1  16   8       25.80       23.26      2.66 o
   2  16   8      480.10      536.32     12.58 o
   1  -9   9       64.54       55.99      5.71 o
   2  -9   9        1.08        2.96      2.31 o
   3  -9   9      387.60      415.22     22.09 o
   4  -9   9       27.74       27.14      3.26 o
  -1  -8   9      251.95      269.00      7.29 o
   0  -8   9        8.06        3.84      1.03 o
   1  -8   9        0.33        1.06      0.87 o
   2  -8   9        3.34        5.46      1.95 o
   3  -8   9      426.28      465.48     21.02 o
   4  -8   9       66.68       69.60      6.61 o
   5  -8   9      199.17      218.93     12.96 o
   6  -8   9      118.42      114.03      8.45 o
  -3  -7   9        0.19        2.97      1.56 o
  -2  -7   9      114.90       95.16      8.42 o
  -1  -7   9      521.60      504.28     11.83 o
   0  -7   9       13.53        8.65      1.41 o
   1  -7   9       44.09       48.59      3.98 o
   2  -7   9      140.63      158.60     12.78 o
   3  -7   9      174.47      171.98     16.40 o
   4  -7   9       29.66       26.31      2.57 o
   5  -7   9      200.96      197.96      8.78 o
   6  -7   9        7.03        4.67      2.17 o
   7  -7   9       51.94       53.70      6.42 o
  -3  -6   9       55.80       48.06      5.55 o
  -2  -6   9       69.75       65.93      5.71 o
  -1  -6   9      145.07      142.10     15.58 o
   0  -6   9        0.08        0.56      0.88 o
   1  -6   9       69.30       75.91      6.18 o
   2  -6   9      551.64      572.72      8.92 o
   3  -6   9       19.03       18.95      1.71 o
   4  -6   9       17.54       21.78      2.82 o
   5  -6   9      320.01      343.24     13.92 o
   6  -6   9       16.98       22.41      4.22 o
   7  -6   9       54.03       55.77      6.58 o
   8  -6   9       15.53       17.99      3.65 o
  -4  -5   9        9.92        7.46      2.58 o
  -3  -5   9       25.80       24.77      4.62 o
  -2  -5   9       49.90       52.78      4.99 o
  -1  -5   9      120.11      129.51      7.14 o
   0  -5   9       74.96       76.06      5.30 o
   1  -5   9       19.05       17.02      2.00 o
   2  -5   9       27.73       37.19      3.90 o
   3  -5   9      200.24      201.40     10.73 o
   4  -5   9      268.50      290.55     11.45 o
   5  -5   9      296.10      299.80     11.90 o
   6  -5   9      117.18      129.86     12.60 o
   7  -5   9      274.95      273.77     16.35 o
   8  -5   9       71.52       67.83     10.49 o
   9  -5   9       11.47       10.26      3.09 o
  -5  -4   9        5.81        8.46      2.79 o
  -4  -4   9        1.43        3.83      2.29 o
  -3  -4   9       34.39       35.09      4.81 o
  -2  -4   9        0.05        2.95      1.37 o
  -1  -4   9        0.26        2.23      0.87 o
   0  -4   9        1.88        2.86      1.42 o
   1  -4   9        7.90        1.81      0.38 o
   2  -4   9       41.75       36.45      3.44 o
   3  -4   9      124.99      112.57      6.09 o
   4  -4   9       29.19       32.40      3.15 o
   5  -4   9      727.92      712.50     13.04 o
   6  -4   9        7.65       13.90      2.71 o
   7  -4   9      272.41      313.32     21.01 o
   8  -4   9      173.20      187.28     14.36 o
   9  -4   9        6.72        6.17      1.60 o
  -5  -3   9        9.88       10.86      2.45 o
  -4  -3   9       37.41       27.67      5.31 o
  -3  -3   9      281.48      289.41     15.22 o
  -2  -3   9       15.86       14.12      2.41 o
  -1  -3   9       73.24       71.54      6.63 o
   0  -3   9       28.94       30.37      2.29 o
   1  -3   9       38.26       22.16      1.78 o
   2  -3   9        0.01        1.61      0.66 o
   3  -3   9       92.92       81.55      5.90 o
   4  -3   9      363.89      364.61      8.84 o
   5  -3   9       15.67       14.48      1.71 o
   6  -3   9       21.39       28.56      4.27 o
   7  -3   9     1084.74     1116.13     13.90 o
   8  -3   9      195.79      215.91     18.20 o
   9  -3   9      147.10      169.97     16.99 o
  10  -3   9       55.51       54.60      7.13 o
  -6  -2   9      433.52      449.92     24.63 o
  -5  -2   9      460.82      458.78     25.49 o
  -4  -2   9       22.80       26.28      3.92 o
  -3  -2   9      165.75      170.96     15.27 o
  -2  -2   9      186.52      181.79     10.17 o
  -1  -2   9      162.07      165.41      7.19 o
   0  -2   9      219.10      182.40      4.33 o
   1  -2   9      527.27      502.26      5.28 o
   2  -2   9        5.64       12.58      1.06 o
   3  -2   9       20.92       16.15      4.20 o
   4  -2   9      355.11      351.33      7.74 o
   5  -2   9      449.03      407.66     13.24 o
   6  -2   9        9.91        9.37      2.99 o
   7  -2   9       14.89       12.03      2.87 o
   8  -2   9       98.46       99.74     12.58 o
   9  -2   9       57.15       56.15      7.69 o
  10  -2   9        9.65       16.04      4.91 o
  -6  -1   9      176.29      160.33     16.01 o
  -5  -1   9      731.05      740.87     22.45 o
  -4  -1   9      432.22      471.44     27.38 o
  -3  -1   9      143.94      144.00     12.05 o
  -2  -1   9      120.74      140.91      9.08 o
  -1  -1   9       26.27       25.62      2.82 o
   0  -1   9        2.82        6.86      2.22 o
   1  -1   9       25.41       31.99      2.77 o
   2  -1   9      354.48      325.87      7.87 o
   3  -1   9      357.43      345.35      4.78 o
   4  -1   9      258.24      250.22     11.16 o
   5  -1   9        4.89        8.99      3.71 o
   6  -1   9       71.78       73.99      8.01 o
   7  -1   9      233.51      260.10     23.44 o
   8  -1   9      135.95      158.82     12.13 o
   9  -1   9       64.50       61.28      6.36 o
  10  -1   9       83.68       86.49     11.29 o
  -7   0   9      161.46      164.36     11.20 o
  -6   0   9        0.05        1.42      2.21 o
  -5   0   9      198.59      185.07     14.91 o
  -4   0   9      159.41      176.22     10.68 o
  -3   0   9     1395.71     1383.42     25.03 o
  -2   0   9      184.20      190.73     14.88 o
  -1   0   9       28.04       39.49      4.49 o
   0   0   9       84.60       81.46      8.58 o
   1   0   9      587.74      578.06      4.89 o
   2   0   9        1.01        1.92      0.53 o
   3   0   9       14.15       11.49      1.69 o
   4   0   9      324.81      301.70     16.87 o
   5   0   9      264.36      263.74     12.19 o
   6   0   9      170.85      179.13     19.24 o
   7   0   9     1700.31     1815.92     33.79 o
   8   0   9      171.18      189.38     15.79 o
   9   0   9      205.04      214.92     19.47 o
  10   0   9      488.42      483.53     19.65 o
  -7   1   9       43.36       33.05      4.71 o
  -6   1   9       18.76       15.97      3.14 o
  -5   1   9      225.51      244.87     12.44 o
  -4   1   9       41.15       38.54      4.86 o
  -3   1   9        4.37        6.63      2.18 o
  -2   1   9      151.73      161.09     11.28 o
  -1   1   9     1563.24     1484.11     18.64 o
   0   1   9      732.37      731.19     10.65 o
   1   1   9      301.54      260.88      6.86 o
   2   1   9        5.29       12.01      2.56 o
   3   1   9       12.95       16.46      1.48 o
   4   1   9        3.54        2.44      1.55 o
   5   1   9      418.01      389.06     31.44 o
   6   1   9     1398.04     1420.06     21.62 o
   7   1   9        0.73        3.42      2.44 o
   8   1   9       31.22       25.81      4.69 o
   9   1   9      487.46      412.64     20.40 o
  10   1   9       97.40       74.46     10.24 o
  -7   2   9       82.36       88.32      8.72 o
  -6   2   9       61.58       61.06      5.74 o
  -5   2   9      450.50      496.75     20.51 o
  -4   2   9      507.89      543.08     27.96 o
  -3   2   9        0.34       -1.72      2.04 o
  -2   2   9       92.13      110.08     10.12 o
  -1   2   9     2488.76     2458.20     26.13 o
   0   2   9       45.24       61.59      4.43 o
   1   2   9        3.52        3.69      1.14 o
   2   2   9       11.00       11.26      0.93 o
   3   2   9      205.65      205.65      8.46 o
   4   2   9       35.65       52.03      4.81 o
   5   2   9       10.62       13.62      3.58 o
   6   2   9      259.77      239.68      7.81 o
   7   2   9       18.52       16.50      4.38 o
   8   2   9      197.48      216.42     17.14 o
   9   2   9      408.54      383.87     19.00 o
  10   2   9       74.73       64.31      6.51 o
  11   2   9      106.98       98.41      8.44 o
  -7   3   9      119.80      137.18      9.47 o
  -6   3   9        1.89        5.14      2.35 o
  -5   3   9      298.90      322.64     14.51 o
  -4   3   9       77.52       79.54      6.78 o
  -3   3   9       26.20       31.90      3.63 o
  -2   3   9      727.95      684.11     11.42 o
  -1   3   9      821.22      789.01     10.82 o
   0   3   9      162.29      159.85      5.59 o
   1   3   9     1678.26     1591.93      8.53 o
   2   3   9      283.14      259.17      6.56 o
   3   3   9       58.69       57.81      7.88 o
   4   3   9        0.42        0.82      1.83 o
   5   3   9        2.62        2.23      3.13 o
   6   3   9      509.56      516.90     19.85 o
   7   3   9      135.05      150.10     11.88 o
   8   3   9      138.46      141.91     11.87 o
   9   3   9      308.58      312.94     14.62 o
  10   3   9        0.11        7.77      3.05 o
  11   3   9      503.93      497.89     20.28 o
  -7   4   9       99.64      105.08     10.40 o
  -6   4   9      223.95      252.06     14.22 o
  -5   4   9       25.61       27.03      4.91 o
  -4   4   9      139.81      148.86     12.69 o
  -3   4   9        3.34        6.55      1.37 o
  -2   4   9      781.61      734.53     14.10 o
  -1   4   9      103.70      109.02      7.90 o
   0   4   9      696.19      669.26     10.26 o
   1   4   9      530.17      510.74      4.62 o
   2   4   9       16.77       19.42      1.80 o
   3   4   9      207.10      199.12      7.78 o
   4   4   9      138.72      122.95     13.18 o
   5   4   9       62.68       71.14      6.72 o
   6   4   9      301.62      338.11     26.28 o
   7   4   9      220.09      239.37     18.33 o
   8   4   9      315.62      301.91     19.36 o
   9   4   9        7.23       10.06      3.56 o
  10   4   9        4.63        7.18      3.31 o
  -7   5   9       78.99       72.51      9.97 o
  -6   5   9      229.24      273.36     12.91 o
  -5   5   9        1.28        6.01      1.29 o
  -4   5   9        1.54        0.53      0.71 o
  -3   5   9       21.13       11.97      2.22 o
  -2   5   9      836.48      772.87     14.00 o
  -1   5   9      236.51      221.29     11.35 o
   0   5   9       22.62       22.77      1.96 o
   1   5   9       53.37       54.45      4.31 o
   2   5   9        4.45        3.62      1.18 o
   3   5   9        2.24        2.45      1.45 o
   4   5   9      498.61      485.05      3.95 o
   5   5   9      393.49      400.78     32.54 o
   6   5   9      249.66      224.32      7.03 o
   7   5   9      488.38      491.92     12.33 o
   8   5   9      283.01      277.86     16.01 o
   9   5   9        0.59        6.08      2.06 o
  10   5   9        3.05        2.74      1.44 o
  -7   6   9      254.24      255.07     17.70 o
  -6   6   9        6.40       10.82      3.06 o
  -5   6   9      693.43      698.39     24.62 o
  -4   6   9      137.01      133.77      9.97 o
  -3   6   9      184.46      166.72      8.94 o
  -2   6   9      476.68      414.87      7.15 o
  -1   6   9       23.32       27.19      3.07 o
   0   6   9      232.59      198.24      6.09 o
   1   6   9      444.06      419.56      4.18 o
   2   6   9      138.03      112.19      4.94 o
   3   6   9       21.74       21.31      2.87 o
   4   6   9      538.37      511.30      9.74 o
   5   6   9      108.90      115.42      9.05 o
   6   6   9      650.32      645.98     12.79 o
   7   6   9       62.58       58.04      5.27 o
   8   6   9       15.04       13.76      3.81 o
   9   6   9        8.94        6.99      2.71 o
  10   6   9        0.63        1.99      1.91 o
  -7   7   9      161.57      191.98     17.22 o
  -6   7   9       57.86       67.92      5.64 o
  -5   7   9       81.53       62.90      8.96 o
  -4   7   9       25.70       23.69      3.37 o
  -3   7   9      670.12      555.20      6.21 o
  -2   7   9       25.02        8.86      1.50 o
  -1   7   9        7.01       13.74      1.68 o
   0   7   9      615.46      545.24      3.91 o
   1   7   9       47.75       49.57      5.14 o
   2   7   9       94.95      115.99      9.95 o
   3   7   9      193.09      179.42      7.94 o
   4   7   9        0.73        6.08      4.91 o
   5   7   9        8.55       10.29      2.14 o
   6   7   9        3.34       -0.05      2.40 o
   7   7   9       86.12      101.36      9.13 o
   8   7   9       19.97       17.96      2.91 o
   9   7   9        0.34       -0.74      2.13 o
  10   7   9       34.33       32.63      4.36 o
  -7   8   9       97.54      120.25     10.35 o
  -6   8   9        1.71        8.12      2.05 o
  -5   8   9        0.41        3.99      0.87 o
  -4   8   9       11.13        9.38      1.74 o
  -3   8   9       12.44       16.87      2.40 o
  -2   8   9      105.08       92.02      4.13 o
  -1   8   9      164.15      147.65      6.30 o
   0   8   9      298.55      289.92     10.07 o
   1   8   9       29.13       33.81      4.95 o
   2   8   9        3.67        5.45      1.32 o
   3   8   9      299.43      279.46      7.57 o
   4   8   9       30.12       31.44      3.03 o
   5   8   9        0.75        4.29      2.40 o
   6   8   9       48.95       42.95      5.58 o
   7   8   9       21.89       17.23      2.85 o
   8   8   9       96.64       92.99      9.17 o
   9   8   9       43.77       42.83      4.68 o
  10   8   9        3.45        8.12      2.74 o
  -7   9   9       67.70       76.35     10.13 o
  -6   9   9       21.28       23.12      4.03 o
  -5   9   9        2.01        5.46      2.19 o
  -4   9   9       55.08       40.78      5.60 o
  -3   9   9       54.80       50.00      6.06 o
  -2   9   9        2.46        4.30      1.17 o
  -1   9   9       19.68       15.19      1.53 o
   0   9   9     1910.42     1870.13     34.00 o
   1   9   9        1.78        5.29      1.02 o
   2   9   9       38.65       47.32      4.87 o
   3   9   9      462.34      466.47      8.62 o
   4   9   9      330.08      316.40      3.15 o
   5   9   9      138.93      116.06      9.70 o
   6   9   9      179.02      185.98     12.37 o
   7   9   9      108.06       93.49     10.24 o
   8   9   9      153.98      165.92     12.53 o
   9   9   9       19.91       16.45      2.28 o
  -6  10   9       79.66       83.29      8.87 o
  -5  10   9       46.34       40.27      5.59 o
  -4  10   9        2.96        2.49      0.58 o
  -3  10   9        0.16        0.00      0.60 o
  -2  10   9       27.02       34.21      3.44 o
  -1  10   9      112.44       91.60      9.49 o
   0  10   9      752.47      760.01      4.93 o
   1  10   9      258.03      210.72     14.49 o
   2  10   9      144.34      138.03      3.35 o
   3  10   9      723.58      715.77      4.16 o
   4  10   9        0.70        1.65      1.30 o
   5  10   9       42.12       34.26      4.35 o
   6  10   9      596.12      592.94     11.38 o
   7  10   9      178.79      165.27     10.15 o
   8  10   9      308.25      285.20     24.56 o
   9  10   9        5.17        2.41      1.92 o
  -6  11   9       63.70       76.81     10.14 o
  -5  11   9      439.85      468.65     14.23 o
  -4  11   9      200.38      216.94      5.58 o
  -3  11   9       28.19       32.94      3.60 o
  -2  11   9       98.10       93.87      4.69 o
  -1  11   9       54.71       51.17      7.53 o
   0  11   9      206.67      210.75      5.24 o
   1  11   9       11.66       10.17      3.74 o
   2  11   9      220.86      220.31      5.80 o
   3  11   9      411.75      391.28     11.15 o
   4  11   9       29.94       28.36      2.40 o
   5  11   9       95.72       91.35      4.92 o
   6  11   9       37.40       37.63      4.56 o
   7  11   9       10.96        7.08      1.90 o
   8  11   9       34.11       46.81      5.01 o
  -5  12   9      107.48       92.84     15.70 o
  -4  12   9       26.29       28.25      3.23 o
  -3  12   9       68.18       55.55      5.42 o
  -2  12   9       54.37       50.44     10.83 o
  -1  12   9       17.09       11.05      6.07 o
   0  12   9      233.37      270.27     20.22 o
   1  12   9        9.89       10.42      2.31 o
   3  12   9      114.79       98.05      5.78 o
   4  12   9       16.76       11.01      1.97 o
   5  12   9      122.43      109.38      7.12 o
   6  12   9       52.92       40.33      3.29 o
   7  12   9       25.83       28.55      3.81 o
   8  12   9       56.57       54.27      7.73 o
  -5  13   9      815.53     1000.05    106.60 o
  -4  13   9       33.14       52.56      6.26 o
  -3  13   9       64.64       64.65      5.68 o
  -2  13   9       80.75       86.68      8.65 o
  -1  13   9       45.72       49.28      7.49 o
   0  13   9      123.62      125.23     10.63 o
   1  13   9      143.72      137.97     12.64 o
   2  13   9      541.56      541.85      5.38 o
   3  13   9        1.61        1.33      1.50 o
   4  13   9      202.66      194.98      8.90 o
   5  13   9      100.17       85.27      9.51 o
   6  13   9       32.81       24.05      2.61 o
   7  13   9        1.05        3.36      1.53 o
  -4  14   9       27.80       24.08      3.45 o
  -3  14   9      276.31      303.89     16.44 o
  -2  14   9       96.08      106.34      8.91 o
  -1  14   9       30.73       21.64      4.15 o
   0  14   9      197.30      218.57     18.40 o
   1  14   9        2.06        1.86      3.91 o
   2  14   9      122.83      124.47     15.85 o
   3  14   9      118.82      122.15     10.60 o
   4  14   9       28.27       22.44      3.56 o
   5  14   9      537.49      552.11     10.35 o
   6  14   9        0.25        2.00      0.82 o
  -3  15   9        0.05       -0.62      2.33 o
  -2  15   9       89.48      123.13     12.29 o
  -1  15   9       16.09       16.82      3.18 o
   0  15   9      424.37      428.25     28.06 o
   1  15   9      527.21      575.69     12.75 o
   2  15   9        2.15        4.62      1.01 o
   3  15   9       53.39       55.41      7.64 o
   4  15   9       16.35       15.03      4.08 o
   5  15   9      148.29      107.43     12.27 o
  -1  16   9       32.51       23.28      3.64 o
   0  16   9        2.00        2.74      1.42 o
   1  16   9      165.00      182.28     31.54 o
   2  16   9      114.67       97.15     13.76 o
   3  16   9       31.01       22.60      3.50 o
   1  -8  10      127.91      130.93      8.35 o
   2  -8  10      222.37      216.61      9.17 o
   3  -8  10       11.75        4.24      2.70 o
   4  -8  10      322.48      369.98     14.85 o
  -1  -7  10        0.23        1.62      0.91 o
   0  -7  10       27.13       33.29      3.65 o
   1  -7  10       34.63       37.23      3.14 o
   2  -7  10      125.27      133.93     10.95 o
   3  -7  10       69.60       71.54      6.71 o
   4  -7  10       22.31       21.86      2.23 o
   5  -7  10      157.57      194.06     12.26 o
   6  -7  10      193.13      187.07     13.92 o
  -2  -6  10      174.23      155.49      9.57 o
  -1  -6  10       16.95       10.91      1.44 o
   0  -6  10      108.66      104.53      7.34 o
   1  -6  10       41.18       50.67      5.87 o
   2  -6  10        4.25        5.38      3.06 o
   3  -6  10       23.83       26.72      2.59 o
   4  -6  10       76.61      109.20      7.86 o
   5  -6  10       69.22       67.23      6.13 o
   6  -6  10        5.16        3.00      1.09 o
   7  -6  10       47.89       61.72      8.82 o
  -3  -5  10      130.74      131.78     14.85 o
  -2  -5  10      199.26      200.37     15.19 o
  -1  -5  10      110.61      113.16     10.59 o
   0  -5  10      414.41      408.51     20.95 o
   1  -5  10      125.67      107.78     10.46 o
   2  -5  10       46.50       44.92      3.98 o
   3  -5  10        2.76        3.86      1.08 o
   4  -5  10      200.10      226.66      8.39 o
   5  -5  10       30.81       40.25      5.21 o
   6  -5  10       14.50        7.59      2.88 o
   7  -5  10      116.46      129.15     10.54 o
   8  -5  10        7.64        2.58      2.82 o
  -4  -4  10        3.36        5.08      2.38 o
  -3  -4  10      459.91      459.38     33.53 o
  -2  -4  10       76.52       82.01      7.04 o
  -1  -4  10        9.74        7.62      2.51 o
   0  -4  10        0.77        2.42      0.78 o
   1  -4  10      133.39      120.72      8.79 o
   2  -4  10      173.20      182.73      7.08 o
   3  -4  10        1.98        2.70      1.13 o
   4  -4  10      297.19      310.22     11.41 o
   5  -4  10      159.07      168.44      9.12 o
   6  -4  10       48.04       54.87      6.99 o
   7  -4  10      184.69      195.34     10.90 o
   8  -4  10       76.70       62.23      7.91 o
   9  -4  10        0.46        2.95      2.06 o
  -5  -3  10       94.47       82.68     10.56 o
  -4  -3  10       40.50       37.09      5.42 o
  -3  -3  10       33.12       32.45      4.77 o
  -2  -3  10       10.37       10.73      2.50 o
  -1  -3  10      296.29      306.61     18.01 o
   0  -3  10      106.60      109.23      4.20 o
   1  -3  10       88.25       82.60      3.97 o
   2  -3  10      194.47      204.89      5.19 o
   3  -3  10       30.33       20.13      2.41 o
   4  -3  10       38.96       45.44      3.99 o
   5  -3  10      349.19      338.30     12.03 o
   6  -3  10      214.93      266.56     20.46 o
   7  -3  10      319.61      388.62     29.72 o
   8  -3  10       18.36       14.09      3.74 o
   9  -3  10        1.40       11.67      3.18 o
  -5  -2  10       47.79       44.33      7.04 o
  -4  -2  10      293.19      312.20     17.10 o
  -3  -2  10       15.56       10.73      2.67 o
  -2  -2  10        7.09        4.79      1.82 o
  -1  -2  10      191.20      250.21     28.56 o
   0  -2  10      142.92      128.15      5.90 o
   1  -2  10      467.71      463.69     10.76 o
   2  -2  10      125.82      140.94      6.75 o
   3  -2  10      112.30       96.85      6.38 o
   4  -2  10        1.02        1.91      0.88 o
   5  -2  10      235.71      211.91     10.55 o
   6  -2  10      220.80      263.53     20.62 o
   7  -2  10        1.30        5.60      2.19 o
   8  -2  10        3.08        4.19      2.60 o
   9  -2  10       13.17       16.59      2.95 o
  10  -2  10      222.95      233.47     23.74 o
  -5  -1  10      145.40      150.13     14.29 o
  -4  -1  10      229.01      200.30     20.09 o
  -3  -1  10      186.52      205.42     11.63 o
  -2  -1  10        2.87        5.18      1.60 o
  -1  -1  10      485.38      488.81     10.69 o
   0  -1  10        1.62        2.44      1.33 o
   1  -1  10      132.65      145.78      4.19 o
   2  -1  10      175.81      170.36      5.44 o
   3  -1  10        4.26        4.11      0.90 o
   4  -1  10        5.88        1.52      0.70 o
   5  -1  10      717.86      659.82      9.38 o
   6  -1  10      262.29      303.65     25.69 o
   7  -1  10       79.98       96.15      8.08 o
   8  -1  10        2.05       -0.86      3.14 o
   9  -1  10        0.06        5.23      2.86 o
  10  -1  10       91.56      101.59      9.23 o
  -6   0  10      247.39      221.87     17.64 o
  -5   0  10       42.90       35.23      3.94 o
  -4   0  10      453.30      440.17     12.13 o
  -3   0  10      867.24      877.89     25.74 o
  -2   0  10       61.88       57.78      6.24 o
  -1   0  10        5.57        7.31      1.74 o
   0   0  10       73.50       87.61      6.17 o
   1   0  10      587.43      577.45     11.34 o
   2   0  10      467.51      434.82     10.12 o
   3   0  10      114.90      101.70      3.91 o
   4   0  10      128.96      136.79      7.21 o
   5   0  10       87.58       99.36     11.20 o
   6   0  10        2.15        0.37      3.13 o
   7   0  10      105.25       92.86     11.08 o
   8   0  10       27.88       20.65      3.50 o
   9   0  10        3.15       -0.08      3.17 o
  10   0  10       17.61       18.36      3.31 o
  -6   1  10       23.28       22.33      3.79 o
  -5   1  10        0.00        4.15      2.50 o
  -4   1  10      229.31      233.86     15.41 o
  -3   1  10      770.82      710.21     17.87 o
  -2   1  10      902.57      885.19      9.28 o
  -1   1  10        0.06        1.64      1.38 o
   0   1  10      166.76      169.42      5.79 o
   1   1  10       82.39       72.67      6.61 o
   2   1  10       93.52       86.00      4.39 o
   3   1  10      114.11      102.33      3.99 o
   4   1  10     1017.18      938.45     10.53 o
   5   1  10        9.29       12.76      2.44 o
   6   1  10        0.53        5.95      1.79 o
   7   1  10       18.63       13.59      2.74 o
   8   1  10      208.75      220.46     20.31 o
   9   1  10      350.17      397.88     26.90 o
  10   1  10      134.51      118.72     11.81 o
  -6   2  10        0.17        3.14      1.15 o
  -5   2  10      239.40      257.34     16.46 o
  -4   2  10       51.73       45.29      5.97 o
  -3   2  10     1270.58     1253.74     24.49 o
  -2   2  10      278.64      255.42      8.69 o
  -1   2  10     3670.56     3653.95     49.47 o
   0   2  10      816.52      832.62     10.11 o
   1   2  10      128.21      126.13     10.52 o
   2   2  10       94.72       90.28      5.66 o
   3   2  10        9.09        9.87      1.11 o
   4   2  10       95.40      117.38      6.87 o
   5   2  10      233.79      246.43     16.65 o
   6   2  10       37.63       36.53      4.60 o
   7   2  10      449.01      449.52     11.77 o
   8   2  10      596.33      598.62     10.49 o
   9   2  10      150.98      161.73     12.77 o
  10   2  10      396.53      406.43     20.27 o
  -6   3  10        9.73        8.35      2.68 o
  -4   3  10       74.95       78.56      8.05 o
  -3   3  10       38.02       27.27      4.65 o
  -2   3  10      233.76      252.46     17.42 o
  -1   3  10     3422.14     3427.41     44.24 o
   0   3  10      666.54      628.32      6.54 o
   1   3  10     2622.03     2620.64     15.64 o
   2   3  10      160.25      150.61      5.46 o
   3   3  10       11.93        9.04      1.54 o
   4   3  10      158.77      159.57      9.32 o
   5   3  10       16.65       20.67      3.26 o
   6   3  10       68.33       74.83      8.56 o
   7   3  10      277.96      271.30     16.44 o
   8   3  10      935.44      904.45     16.47 o
   9   3  10      366.24      387.92     26.99 o
  10   3  10        0.21       -0.29      3.26 o
  -7   4  10       79.83       77.79     11.42 o
  -6   4  10        3.03        2.22      1.01 o
  -5   4  10        0.70        1.44      1.06 o
  -4   4  10      177.51      184.32     16.33 o
  -3   4  10        3.05        1.40      1.24 o
  -2   4  10      754.83      729.16      8.32 o
  -1   4  10      132.17      137.42      7.58 o
   0   4  10      708.58      679.52     13.38 o
   1   4  10      311.87      269.14      7.66 o
   2   4  10      898.34      871.11     11.35 o
   3   4  10      164.86      172.97     13.28 o
   4   4  10      193.60      195.30      7.66 o
   5   4  10       38.25       47.67      5.76 o
   6   4  10      165.33      157.18     16.31 o
   7   4  10       27.17       31.19      4.69 o
   8   4  10       44.65       32.33      4.82 o
   9   4  10      135.88      124.72     18.94 o
  10   4  10       32.74       22.90      3.49 o
  -7   5  10      209.18      224.00     11.28 o
  -6   5  10       16.63       11.45      2.78 o
  -5   5  10       35.14       42.83      5.14 o
  -4   5  10       19.63       26.04      4.04 o
  -3   5  10        3.72        6.64      1.81 o
  -2   5  10        8.75        5.60      1.13 o
  -1   5  10      416.80      409.38      7.87 o
   0   5  10      908.32      866.78     19.71 o
   1   5  10      140.68      142.06      6.94 o
   2   5  10        5.46        1.58      1.92 o
   3   5  10      832.77      824.40     14.96 o
   4   5  10     1385.61     1406.01     23.10 o
   5   5  10        9.51       10.80      2.23 o
   6   5  10      546.56      513.49     19.41 o
   7   5  10        5.39        4.36      1.82 o
   8   5  10       31.17       28.35      4.53 o
   9   5  10       75.27       73.58      8.83 o
  10   5  10      127.26      113.81      8.40 o
  -7   6  10      342.00      346.32      8.65 o
  -6   6  10        0.00        2.05      1.05 o
  -5   6  10      102.74       93.22      9.27 o
  -4   6  10      694.01      656.97     16.50 o
  -3   6  10       10.18       10.60      2.14 o
  -2   6  10       13.41       11.68      1.95 o
  -1   6  10      151.01      147.57      4.80 o
   0   6  10       59.11       53.92      8.83 o
   1   6  10      244.05      220.66      9.16 o
   2   6  10      622.67      631.45      8.91 o
   3   6  10      701.60      680.04     22.36 o
   4   6  10      278.08      278.05     14.78 o
   5   6  10      337.43      337.48      6.45 o
   6   6  10     1087.66     1114.77     12.33 o
   7   6  10      112.27      118.42      9.37 o
   8   6  10       82.52       83.95      9.55 o
   9   6  10      144.28      121.54     10.64 o
  10   6  10       12.09       20.14      3.53 o
  -6   7  10        3.32        6.28      1.81 o
  -5   7  10       91.15       97.77      7.79 o
  -4   7  10        3.59        4.53      1.67 o
  -3   7  10      130.71      121.77      7.85 o
  -2   7  10      487.58      387.87      6.58 o
  -1   7  10       81.16       77.96      5.69 o
   0   7  10      123.32      105.69     10.20 o
   1   7  10      280.30      262.30      6.35 o
   2   7  10       15.04        9.67      1.57 o
   3   7  10       33.13       32.94      3.00 o
   4   7  10        1.95        2.06      1.19 o
   5   7  10       22.37       21.18      4.52 o
   6   7  10      509.80      516.66     11.60 o
   7   7  10        0.21       -2.37      2.44 o
   8   7  10      453.76      454.35     25.65 o
   9   7  10       77.86       73.74      5.78 o
  10   7  10        3.34        7.13      2.26 o
  -6   8  10       25.67       26.72      3.38 o
  -5   8  10      368.57      344.79      9.41 o
  -4   8  10        0.23        0.06      0.86 o
  -3   8  10      167.41      128.75     11.82 o
  -2   8  10       53.13       60.50      8.13 o
  -1   8  10        2.70        2.92      1.02 o
   0   8  10       38.56       25.75      5.91 o
   1   8  10     1158.71     1134.85     12.41 o
   2   8  10       90.67       90.08     10.73 o
   3   8  10      273.84      260.54      6.47 o
   4   8  10      661.77      692.22      9.83 o
   5   8  10       46.63       50.93      4.22 o
   6   8  10      927.86      951.67     18.41 o
   7   8  10        5.63        3.68      1.77 o
   8   8  10      553.66      554.67     15.36 o
   9   8  10       32.22       33.74      5.72 o
  -6   9  10       40.93       36.14      5.47 o
  -5   9  10       30.76       39.47      5.12 o
  -4   9  10       31.35       34.54      5.21 o
  -3   9  10      368.51      294.09      7.96 o
  -2   9  10      212.71      207.23      5.98 o
  -1   9  10      523.51      399.89     13.91 o
   0   9  10      185.70      154.21      8.87 o
   1   9  10      964.25      974.33     13.75 o
   2   9  10       28.76       27.13      4.81 o
   3   9  10       21.37       18.77      2.02 o
   4   9  10       62.71       48.06      9.06 o
   5   9  10       93.86       96.60     11.96 o
   6   9  10       89.72       86.67      7.97 o
   7   9  10       71.25       61.74      7.29 o
   8   9  10       78.09       83.59      5.95 o
   9   9  10        6.64        1.68      1.42 o
  -6  10  10        1.10        2.60      1.17 o
  -5  10  10       95.06       92.33      8.92 o
  -4  10  10        3.83        0.90      0.77 o
  -3  10  10        2.75        6.62      0.96 o
  -2  10  10      287.45      266.33      5.59 o
  -1  10  10      248.80      181.50     19.95 o
   0  10  10       63.61       66.22      6.08 o
   1  10  10      306.30      290.58      9.38 o
   2  10  10        2.37        1.88      0.98 o
   3  10  10        2.55        5.86      2.63 o
   4  10  10      178.81      162.12      6.05 o
   5  10  10        0.90        0.47      0.49 o
   6  10  10       97.64       96.20     11.04 o
   7  10  10       75.74       79.27      9.20 o
   8  10  10        7.21        6.65      2.23 o
   9  10  10        9.40        8.42      2.45 o
  -5  11  10       96.73      101.97      6.05 o
  -4  11  10       58.83       63.67      7.58 o
  -3  11  10       66.34       64.31      5.58 o
  -2  11  10       22.91       11.30      1.21 o
  -1  11  10       15.13       10.29      2.94 o
   0  11  10       84.32       80.25     11.69 o
   1  11  10      360.17      323.47     10.15 o
   2  11  10      535.00      518.40      7.65 o
   3  11  10       40.56       28.71      5.76 o
   4  11  10      375.63      355.68      6.00 o
   5  11  10      159.22      143.61      4.87 o
   6  11  10        3.79        2.23      0.96 o
   7  11  10        5.75        5.22      1.83 o
   8  11  10      169.23      157.93     11.01 o
  -5  12  10      450.63      552.02      8.56 o
  -4  12  10        0.24        0.86      1.20 o
  -3  12  10      152.13      167.82     20.63 o
  -2  12  10       91.37       86.41      4.84 o
  -1  12  10        0.22        1.55      1.06 o
   0  12  10       14.38       13.50      4.46 o
   1  12  10       34.22       25.30      8.65 o
   2  12  10        9.45        9.10      2.60 o
   3  12  10       88.40       77.27      7.87 o
   4  12  10       13.34       12.46      1.42 o
   5  12  10       51.42       42.70      4.01 o
   6  12  10      190.06      158.25      7.20 o
   7  12  10      101.19      101.14     10.20 o
   8  12  10      377.93      394.10     10.23 o
  -4  13  10      111.29      159.00     13.12 o
  -3  13  10      280.25      288.15     14.17 o
  -2  13  10      339.20      373.10     17.60 o
  -1  13  10        2.45       -0.64      1.83 o
   0  13  10      188.98      225.63     16.29 o
   1  13  10        6.39        8.32      2.44 o
   2  13  10      156.29      165.84     12.81 o
   3  13  10      166.68      101.28      9.28 o
   4  13  10        1.20        2.26      1.00 o
   6  13  10       15.41       15.94      1.48 o
   7  13  10       67.06       55.85      8.44 o
  -3  14  10        0.68        2.92      1.90 o
  -2  14  10        6.57       15.40      2.96 o
  -1  14  10        7.19        8.74      2.64 o
   0  14  10      167.88      204.75     16.74 o
   1  14  10        7.66        4.29      2.12 o
   2  14  10       71.87       60.61     14.54 o
   3  14  10      217.35      159.15      5.35 o
   4  14  10        9.20        4.82      1.29 o
   6  14  10       12.40        9.31      2.50 o
  -2  15  10       77.48       67.56      8.55 o
  -1  15  10        0.26        2.42      1.33 o
   0  15  10       87.17       92.14     21.12 o
   1  15  10        5.46        4.40      2.41 o
   2  15  10      180.19      220.46     17.88 o
   3  15  10      108.97      109.00      8.23 o
   0  16  10       29.37       22.49      3.60 o
   1  16  10       59.56       57.94      7.50 o
   2  16  10      771.37      845.76     95.61 o
   1  -7  11        3.73        3.54      1.43 o
   2  -7  11       29.36       32.96      4.01 o
   3  -7  11       11.90       10.16      4.12 o
   4  -7  11       25.53       20.96      2.21 o
  -1  -6  11       46.85       46.89      5.49 o
   0  -6  11       11.26        8.96      4.65 o
   1  -6  11       52.89       46.86      4.62 o
   2  -6  11       41.15       51.07      5.10 o
   3  -6  11      387.98      466.90     14.45 o
   4  -6  11       52.59       57.48      4.31 o
   5  -6  11      119.08      121.11      9.05 o
   6  -6  11      286.56      347.69     28.78 o
  -2  -5  11       36.12       40.07      5.01 o
  -1  -5  11       73.50       71.33      6.21 o
   0  -5  11       26.68       22.95      4.43 o
   1  -5  11       41.97       30.97      2.42 o
   2  -5  11        1.94        2.21      0.94 o
   3  -5  11       30.89       33.93      2.48 o
   4  -5  11        1.78        2.09      1.18 o
   5  -5  11      432.28      477.60     13.93 o
   6  -5  11       27.01       37.41      5.47 o
   7  -5  11        6.33        3.60      2.10 o
  -3  -4  11        9.20        4.29      1.73 o
  -2  -4  11      160.33      160.73     11.53 o
  -1  -4  11      161.09      160.39      9.57 o
   0  -4  11       60.15       46.52      5.56 o
   1  -4  11        1.27        2.78      4.05 o
   2  -4  11        1.37        3.95      1.45 o
   3  -4  11       60.52       51.64      4.45 o
   4  -4  11       11.06       11.52      3.27 o
   5  -4  11      226.28      244.10     14.72 o
   6  -4  11      112.54      139.15     13.44 o
   7  -4  11       97.35      121.64     10.15 o
   8  -4  11       20.97       13.94      4.01 o
  -3  -3  11       11.46       16.23      2.40 o
  -2  -3  11        2.11        0.92      1.68 o
  -1  -3  11       98.37       97.20      8.11 o
   0  -3  11      814.93      762.49      5.11 o
   1  -3  11      114.89       99.02      6.13 o
   2  -3  11       89.22       77.52      4.93 o
   3  -3  11       18.73       15.16      1.93 o
   4  -3  11       79.55       95.99     10.97 o
   5  -3  11      157.00      176.97      9.31 o
   6  -3  11      245.72      261.56     16.58 o
   7  -3  11      500.35      535.76     24.60 o
   8  -3  11       89.96       92.97     20.65 o
   9  -3  11        1.91       11.23      4.26 o
  -4  -2  11       73.02       63.51     10.33 o
  -3  -2  11      270.22      284.12     16.77 o
  -2  -2  11        9.21       11.44      2.64 o
  -1  -2  11       90.66       94.58     10.35 o
   0  -2  11       17.96       20.23      1.73 o
   1  -2  11        0.18        3.76      0.96 o
   2  -2  11      557.73      451.42      7.63 o
   3  -2  11       39.38       21.54      2.51 o
   4  -2  11      269.38      284.49     13.24 o
   5  -2  11       34.91       25.80      2.85 o
   6  -2  11      145.34      145.74     14.64 o
   7  -2  11      272.35      315.78     26.33 o
   8  -2  11       77.63       96.22      6.14 o
   9  -2  11        2.00        4.51      2.15 o
  -5  -1  11       42.11       32.17      5.03 o
  -4  -1  11        0.73        2.53      1.21 o
  -3  -1  11      293.42      285.89     16.96 o
  -2  -1  11        0.99        0.59      1.18 o
  -1  -1  11       44.47       45.31      5.33 o
   0  -1  11        1.84        2.36      0.84 o
   1  -1  11      277.75      272.06      4.09 o
   2  -1  11      409.49      341.44      5.22 o
   3  -1  11      257.03      189.83      7.79 o
   4  -1  11       12.41       18.82      2.03 o
   5  -1  11        1.89        1.77      1.65 o
   6  -1  11        0.00        3.31      3.13 o
   7  -1  11      112.65      131.73     13.60 o
   8  -1  11       12.81        6.86      1.92 o
   9  -1  11       52.15       58.42      7.82 o
  -5   0  11        4.66        4.17      1.59 o
  -4   0  11      154.04      142.45     13.00 o
  -3   0  11      125.29      126.01     18.14 o
  -2   0  11      195.81      205.55     10.63 o
  -1   0  11       65.26       86.76      6.85 o
   0   0  11       24.72       22.76      2.79 o
   1   0  11      202.67      213.45      5.31 o
   2   0  11       77.10       62.68      3.47 o
   3   0  11        3.35        4.21      1.28 o
   4   0  11      440.38      398.60      9.04 o
   5   0  11      161.44      164.09     14.06 o
   6   0  11       51.98       58.44      5.92 o
   7   0  11      354.39      410.73     24.90 o
   8   0  11        1.24        4.32      2.45 o
   9   0  11      193.06      219.80     22.22 o
  10   0  11       36.96       29.26      4.74 o
  -5   1  11      108.65       98.56      8.51 o
  -4   1  11      319.26      304.26     20.20 o
  -3   1  11      126.11      146.86     13.55 o
  -2   1  11      109.22      115.38     11.18 o
  -1   1  11      786.41      791.96     15.53 o
   0   1  11       59.11       65.40      4.57 o
   1   1  11      172.13      171.93      5.46 o
   2   1  11       97.42       85.55      3.82 o
   3   1  11      100.14       79.17      4.11 o
   4   1  11       28.45       37.55      3.57 o
   5   1  11       17.19       24.47      4.00 o
   6   1  11       28.65       41.94      7.08 o
   7   1  11      106.00      124.06     12.94 o
   8   1  11       67.78       71.69      7.59 o
   9   1  11      129.77      150.52     16.19 o
  10   1  11       98.03      100.67      7.49 o
  -6   2  11        7.33        6.23      1.96 o
  -5   2  11        9.73       11.06      2.26 o
  -4   2  11      380.82      380.62     20.86 o
  -3   2  11      139.74      148.31     10.63 o
  -2   2  11      178.67      167.22     11.35 o
  -1   2  11     1259.29     1281.30     10.90 o
   0   2  11       68.04       63.36      4.12 o
   1   2  11      423.29      416.65      4.19 o
   2   2  11       44.46       38.08      4.26 o
   3   2  11        9.92       11.85      1.45 o
   4   2  11       32.28       31.39      2.95 o
   5   2  11       74.61       73.90      8.22 o
   6   2  11      167.96      168.40      7.73 o
   7   2  11        7.11        5.50      2.19 o
   8   2  11        0.79        3.95      1.68 o
   9   2  11       70.58       77.95      7.68 o
  10   2  11      312.32      305.53     26.92 o
  -6   3  11       65.70       59.36      6.74 o
  -5   3  11       17.67       10.94      2.51 o
  -4   3  11        5.67        4.19      1.46 o
  -3   3  11        0.55        2.54      1.08 o
  -2   3  11      164.43      165.50     14.40 o
  -1   3  11       96.53      102.72      8.59 o
   0   3  11      792.91      778.11      8.17 o
   1   3  11      317.53      303.57      5.77 o
   2   3  11      857.65      813.53      6.96 o
   3   3  11      165.42      168.59      5.98 o
   4   3  11        0.16        1.58      1.00 o
   5   3  11        1.46        2.76      1.83 o
   6   3  11      870.68      843.09     18.70 o
   7   3  11       62.68       56.97      7.09 o
   8   3  11        0.01        1.44      2.17 o
   9   3  11      219.94      261.28     21.19 o
  10   3  11       86.27       85.43     12.08 o
  -6   4  11       36.01       39.09      5.95 o
  -5   4  11        0.04        2.15      0.94 o
  -4   4  11       12.13       10.45      3.14 o
  -3   4  11       15.55       17.01      2.45 o
  -2   4  11       11.99       13.37      2.29 o
  -1   4  11     1999.90     1999.33     12.92 o
   0   4  11      849.77      818.64     15.67 o
   1   4  11     1166.35     1130.10      9.21 o
   2   4  11       92.26      103.97     13.95 o
   3   4  11      304.27      303.77      7.40 o
   4   4  11      285.13      270.68      6.46 o
   5   4  11       57.81       50.88      4.44 o
   6   4  11       13.86       11.91      2.21 o
   7   4  11      203.82      229.16     23.69 o
   8   4  11      117.59      127.86     11.72 o
   9   4  11      363.27      383.33     26.64 o
  10   4  11      158.59      142.40     11.64 o
  -6   5  11      377.86      442.03     19.32 o
  -5   5  11      256.94      258.75     13.04 o
  -4   5  11        7.54        5.29      1.64 o
  -3   5  11       12.33       14.59      2.59 o
  -2   5  11      534.13      538.47     11.22 o
  -1   5  11        7.85        4.44      4.33 o
   0   5  11      478.62      449.58      6.18 o
   1   5  11     6283.73     6257.26     78.11 o
   2   5  11      971.07      902.86     21.56 o
   3   5  11      453.06      463.59     16.24 o
   4   5  11        5.50        5.66      1.91 o
   5   5  11      160.63      153.44     11.81 o
   6   5  11        1.22        1.85      1.76 o
   7   5  11      516.29      513.92     17.05 o
   8   5  11       16.80       19.88      3.37 o
   9   5  11       64.96       62.27      6.38 o
  10   5  11       32.47       28.41      4.29 o
  -6   6  11      317.92      352.37     16.53 o
  -5   6  11        3.37        6.29      1.50 o
  -4   6  11        4.08        6.15      1.87 o
  -3   6  11      128.06      118.73     11.22 o
  -2   6  11       93.22      104.74      7.35 o
  -1   6  11       21.64       28.23      2.67 o
   0   6  11       51.99       45.81      5.58 o
   1   6  11        0.51        1.41      2.13 o
   2   6  11     1993.25     2047.15     42.92 o
   3   6  11     3183.92     3285.57     30.48 o
   4   6  11        0.08       -1.34      1.87 o
   5   6  11        8.72        9.09      1.96 o
   6   6  11      106.17      112.18     12.49 o
   7   6  11      427.45      418.98     12.83 o
   8   6  11       31.12       33.04      3.92 o
   9   6  11        9.54        8.21      2.24 o
  10   6  11        0.01        0.73      1.06 o
  -6   7  11       17.64       12.56      3.62 o
  -5   7  11        6.91        3.00      1.14 o
  -4   7  11       54.38       43.79      5.60 o
  -3   7  11      239.61      235.89     16.26 o
  -2   7  11      149.64      160.86     12.64 o
  -1   7  11        9.05        8.94      3.28 o
   0   7  11       58.61       54.50      5.65 o
   1   7  11      889.90      896.45     12.16 o
   2   7  11      561.55      534.90     16.19 o
   3   7  11      568.32      561.22     22.29 o
   4   7  11      133.37      137.54      9.24 o
   5   7  11        0.03        0.59      1.04 o
   6   7  11      139.24      163.25     10.79 o
   7   7  11       54.09       55.41      8.01 o
   8   7  11      110.91      115.55     10.94 o
   9   7  11        5.62       12.78      3.64 o
  10   7  11       25.52       21.68      3.27 o
  -6   8  11        0.54        4.96      2.46 o
  -5   8  11       89.55       77.17      7.35 o
  -4   8  11        5.09        3.82      1.62 o
  -3   8  11       23.04       13.96      1.44 o
  -2   8  11      314.28      267.80     10.09 o
  -1   8  11      110.96      126.87      6.96 o
   0   8  11      453.50      431.71      4.35 o
   1   8  11      163.39      158.98     11.16 o
   2   8  11       28.35       31.93      3.08 o
   3   8  11      529.62      534.72      5.18 o
   4   8  11      834.78      831.11     13.69 o
   5   8  11      866.92      874.58     16.39 o
   6   8  11     1010.03     1015.10     26.58 o
   7   8  11       39.84       34.15      4.67 o
   8   8  11      103.17      104.70      7.74 o
   9   8  11       86.83       68.58      6.97 o
  -5   9  11        0.01        1.96      0.95 o
  -4   9  11       65.75       62.85      7.17 o
  -3   9  11      344.67      294.60      5.10 o
  -2   9  11      148.52      125.29      6.84 o
  -1   9  11       58.52       46.97      2.94 o
   0   9  11     1118.33     1076.74     14.27 o
   1   9  11      157.65      135.96      4.12 o
   2   9  11        0.58        1.03      0.69 o
   3   9  11       49.64       46.50      3.46 o
   4   9  11      184.01      191.21     10.11 o
   5   9  11        0.47        4.34      2.18 o
   6   9  11       68.58       76.78      9.58 o
   7   9  11       24.06       22.10      4.15 o
   8   9  11      174.79      173.24     11.67 o
   9   9  11        0.03        1.73      1.54 o
  -5  10  11       36.29       24.50      4.37 o
  -4  10  11      197.91      191.18      7.99 o
  -3  10  11        6.67        6.39      1.44 o
  -2  10  11        5.03        5.22      1.83 o
  -1  10  11       43.87       35.94      3.84 o
   0  10  11      110.34      133.09      9.72 o
   1  10  11       33.26       28.44      3.17 o
   2  10  11      195.88      179.84      5.18 o
   3  10  11      377.53      380.81      7.87 o
   4  10  11        2.05        2.26      1.02 o
   5  10  11      185.21      193.01     16.17 o
   6  10  11       86.80       76.82      9.74 o
   7  10  11       31.31       24.20      3.99 o
   8  10  11       16.17       12.23      2.19 o
  -5  11  11      140.29      136.58      8.60 o
  -4  11  11        1.47        3.97      2.92 o
  -3  11  11       22.99       15.40      1.95 o
  -2  11  11       19.65       22.63      2.02 o
  -1  11  11        9.22        6.48      1.65 o
   0  11  11      936.37      846.85     14.81 o
   1  11  11      339.11      282.83     14.04 o
   2  11  11       60.95       60.21      4.57 o
   3  11  11      165.94      164.12      8.15 o
   4  11  11       62.85       52.98      5.08 o
   5  11  11      118.51      126.75     12.09 o
   6  11  11      228.68      224.65     13.85 o
   7  11  11       16.87        7.22      1.67 o
   8  11  11       20.69       29.96      4.64 o
  -4  12  11       48.07       48.04      8.49 o
  -3  12  11        2.15        1.15      0.57 o
  -2  12  11        4.06        2.93      0.97 o
  -1  12  11       96.09       81.83      5.70 o
   0  12  11      121.52      106.44     15.04 o
   1  12  11      270.29      216.94     17.13 o
   2  12  11      280.71      288.70      4.38 o
   3  12  11        0.66        2.31      1.19 o
   4  12  11        1.21        1.47      2.46 o
   5  12  11       80.79       76.40      8.03 o
   6  12  11      501.52      497.31     16.58 o
   7  12  11       33.66       29.00      4.45 o
  -4  13  11       60.54       83.74     11.40 o
  -3  13  11        1.14        6.44      1.97 o
  -2  13  11      213.85      261.33     14.59 o
  -1  13  11       16.97       31.36      4.45 o
   0  13  11       18.39       14.29      4.00 o
   1  13  11      129.02      133.06     14.37 o
   2  13  11       48.70       55.23      7.73 o
   3  13  11      361.00      316.84     12.72 o
   4  13  11      118.54      106.77     10.44 o
   6  13  11      124.77       91.76     21.32 o
   7  13  11      118.01       81.54     12.08 o
  -3  14  11       39.57       56.29      8.14 o
  -2  14  11      189.41      225.98     19.12 o
  -1  14  11        2.28        2.51      1.32 o
   0  14  11        3.17        8.81      2.44 o
   1  14  11        0.23        2.91      1.42 o
   2  14  11        4.73        9.67      2.44 o
   3  14  11      243.34      229.21     10.90 o
   4  14  11       11.40        7.23      2.24 o
  -1  15  11        0.30       -0.46      2.15 o
   0  15  11        0.01        2.49      2.29 o
   1  15  11        3.35        6.86      2.60 o
   2  15  11      105.67      110.59     10.50 o
   3  15  11        0.14        6.22      2.68 o
   4  15  11       57.52       57.96      8.83 o
   2  -6  12       98.10      119.36     19.52 o
   3  -6  12       47.36       50.00      5.02 o
   4  -6  12      131.42      162.62      8.53 o
   0  -5  12       22.19       30.49      3.58 o
   1  -5  12        0.22        4.21      1.78 o
   2  -5  12        7.47        7.25      1.28 o
   3  -5  12        9.01        9.94      1.49 o
   4  -5  12       67.44       77.58      9.22 o
   5  -5  12       20.29       21.48      2.51 o
   6  -5  12      517.30      547.40     23.79 o
  -1  -4  12        2.90       10.45      2.66 o
   0  -4  12      456.45      499.94     17.63 o
   1  -4  12        0.25        2.04      0.79 o
   2  -4  12        8.15       12.20      1.92 o
   3  -4  12      138.54      146.06      8.25 o
   4  -4  12       88.09      101.16     14.26 o
   5  -4  12       94.62      120.77      6.78 o
   6  -4  12       14.53       22.40      3.37 o
   7  -4  12       97.98      107.46      9.46 o
  -2  -3  12      154.62      141.16     12.83 o
  -1  -3  12       81.40       80.60      6.54 o
   0  -3  12       83.59       79.06      4.68 o
   1  -3  12      113.74      127.25      8.53 o
   2  -3  12      152.94      147.07      8.08 o
   3  -3  12      146.90      117.12      9.37 o
   4  -3  12       92.41      104.82      8.69 o
   5  -3  12      642.49      700.29     23.21 o
   6  -3  12       34.98       31.26      4.36 o
   7  -3  12      369.21      405.10     12.03 o
   8  -3  12        0.23        4.31      2.27 o
  -3  -2  12        2.18        3.64      1.95 o
  -2  -2  12      109.07      109.64     12.50 o
  -1  -2  12       67.25       81.52      5.01 o
   0  -2  12       24.01       19.01      2.89 o
   1  -2  12       34.89       33.46      4.89 o
   2  -2  12       37.95       41.44      3.83 o
   3  -2  12       16.89       25.22      3.05 o
   4  -2  12       84.67       85.67      9.01 o
   5  -2  12      283.11      260.74     12.85 o
   6  -2  12        4.78        6.03      2.92 o
   7  -2  12        4.38        5.56      1.88 o
   8  -2  12      129.94      138.74     12.35 o
  -4  -1  12       56.40       47.35      6.83 o
  -3  -1  12       50.07       45.99      6.47 o
  -2  -1  12      163.45      157.51     15.76 o
  -1  -1  12      262.11      285.74      7.42 o
   0  -1  12        6.56        4.13      0.91 o
   1  -1  12        1.07        1.97      1.24 o
   2  -1  12     1078.30     1026.51     14.28 o
   3  -1  12        2.77        2.75      0.64 o
   4  -1  12        1.01        0.72      3.82 o
   5  -1  12       32.27       52.72      8.21 o
   6  -1  12       50.01       58.24      7.14 o
   7  -1  12       22.77       29.19      3.59 o
   8  -1  12      160.50      161.56     16.86 o
   9  -1  12       62.17       76.28     10.77 o
  -4   0  12       26.31       25.23      4.01 o
  -3   0  12       19.90       21.20      4.56 o
  -2   0  12        2.19        4.97      1.87 o
  -1   0  12      587.60      609.80      9.87 o
   0   0  12      199.35      185.62      3.87 o
   1   0  12       54.02       56.18      4.37 o
   2   0  12       18.53       31.79      2.63 o
   3   0  12       48.50       34.67      2.83 o
   4   0  12      710.31      618.89     11.76 o
   5   0  12      179.17      194.42     12.65 o
   6   0  12       20.43       17.31      2.77 o
   7   0  12       64.34       73.11      8.10 o
   8   0  12       18.53       17.09      4.44 o
   9   0  12       34.89       42.73      6.04 o
  -4   1  12      111.13      106.24      9.37 o
  -3   1  12       26.58       33.22      3.36 o
  -2   1  12       84.35       89.51      9.97 o
  -1   1  12      265.70      271.42     12.32 o
   0   1  12       66.20       63.90      4.27 o
   1   1  12       59.90       66.68      4.61 o
   2   1  12      124.42      110.13      6.02 o
   3   1  12        0.99        2.79      1.66 o
   4   1  12      727.40      571.12      9.36 o
   5   1  12      968.46      879.69     22.83 o
   6   1  12       41.73       41.15      5.50 o
   7   1  12      181.66      193.88     19.44 o
   8   1  12       79.99       72.55      6.59 o
   9   1  12        0.22       -0.10      1.92 o
  -5   2  12        3.73        7.65      2.44 o
  -4   2  12       19.44       20.56      2.79 o
  -3   2  12      244.46      229.82     17.68 o
  -2   2  12      215.53      241.57     15.47 o
  -1   2  12      682.79      696.49     17.78 o
   0   2  12      549.68      532.46      6.48 o
   1   2  12       61.85       65.26      4.53 o
   2   2  12      322.72      313.26      4.65 o
   3   2  12       15.83       15.26      1.80 o
   4   2  12      100.69       96.26      9.39 o
   5   2  12       49.07       65.64      7.21 o
   6   2  12      595.01      565.66     16.27 o
   7   2  12      461.42      439.39      9.36 o
   8   2  12      117.59      127.18     20.92 o
   9   2  12       36.85       34.19      5.03 o
  -5   3  12       13.66        5.79      2.21 o
  -4   3  12       73.25       78.96      8.91 o
  -3   3  12      108.03      119.82     11.03 o
  -2   3  12      641.54      645.94      9.95 o
  -1   3  12       12.04       10.86      2.15 o
   0   3  12       64.11       59.69      3.62 o
   1   3  12       12.19       11.04      1.48 o
   2   3  12        1.87        2.50      0.40 o
   3   3  12       33.25       37.34      3.12 o
   4   3  12      438.81      422.77     12.55 o
   5   3  12       50.83       46.43      4.15 o
   6   3  12      255.77      247.70     23.27 o
   7   3  12       11.16       14.26      3.83 o
   8   3  12       72.83       83.79     10.79 o
   9   3  12        0.04        1.08      1.90 o
  10   3  12       22.00       22.65      4.45 o
  -5   4  12       54.35       47.19      7.19 o
  -4   4  12       82.21       77.92      7.99 o
  -3   4  12       65.96       73.59      8.14 o
  -2   4  12        8.84       12.23      2.64 o
  -1   4  12      169.26      182.18     10.58 o
   0   4  12      106.30      116.03      7.82 o
   1   4  12      647.77      618.07      5.77 o
   2   4  12      112.16      117.40      6.53 o
   3   4  12      196.76      204.43      6.34 o
   4   4  12      257.12      261.46      7.41 o
   5   4  12        1.40        6.02      2.06 o
   6   4  12      100.38      118.52     11.83 o
   7   4  12      100.15      100.90     12.31 o
   8   4  12        5.96        3.18      2.99 o
   9   4  12       55.85       56.70      7.56 o
  10   4  12      527.08      501.57     26.26 o
  -5   5  12        0.00        2.54      1.45 o
  -4   5  12       84.19       76.29      8.04 o
  -3   5  12       16.23       17.90      2.38 o
  -2   5  12       14.71       16.36      2.94 o
  -1   5  12      117.50      121.17      5.83 o
   0   5  12      265.67      265.17      8.97 o
   1   5  12      515.12      509.23      5.19 o
   2   5  12      713.41      646.52      6.49 o
   3   5  12      129.34      124.16      9.35 o
   4   5  12      857.09      823.45     10.78 o
   5   5  12        8.31        8.50      1.57 o
   6   5  12      245.75      283.29     21.81 o
   7   5  12       18.58       21.91      3.76 o
   8   5  12      299.83      287.10     20.96 o
   9   5  12      186.61      195.36     13.56 o
  10   5  12       66.03       64.82     11.40 o
  -5   6  12        8.60        7.71      1.91 o
  -4   6  12       66.90       74.56      7.90 o
  -3   6  12       23.98       25.87      3.08 o
  -2   6  12        2.88        0.36      1.50 o
  -1   6  12      143.56      146.09      7.87 o
   0   6  12       39.27       30.34      3.19 o
   1   6  12        7.15        6.20      2.61 o
   2   6  12       18.33       18.10      2.26 o
   3   6  12       47.29       48.22      3.70 o
   4   6  12        3.42        5.81      3.35 o
   5   6  12      535.69      506.81     11.26 o
   6   6  12      591.70      594.86     19.08 o
   7   6  12      266.88      294.97     19.67 o
   8   6  12       43.50       56.44      5.49 o
   9   6  12      206.14      210.21     15.19 o
  -5   7  12       48.40       45.55      7.33 o
  -4   7  12      322.93      341.34     11.29 o
  -3   7  12       19.89       15.20      3.72 o
  -2   7  12        2.56        2.85      0.94 o
  -1   7  12       62.07       67.25      4.91 o
   0   7  12      406.48      381.67      8.01 o
   1   7  12      826.35      794.62     19.39 o
   2   7  12      344.47      322.30      4.65 o
   3   7  12     1671.23     1716.98     11.88 o
   4   7  12     1496.84     1566.78     29.62 o
   5   7  12        4.02        3.99      1.28 o
   6   7  12       19.35       14.88      2.86 o
   7   7  12       98.13      117.95      9.17 o
   8   7  12      103.26      115.36     10.31 o
   9   7  12      251.83      257.62     24.37 o
  -5   8  12      103.98      104.49      7.97 o
  -4   8  12       42.13       43.00      4.31 o
  -3   8  12       25.04       15.10      4.26 o
  -2   8  12       12.53       10.69      1.96 o
  -1   8  12        7.38        9.42      1.42 o
   0   8  12       17.76       13.33      4.31 o
   1   8  12      749.13      746.93     11.65 o
   2   8  12        0.23        2.65      1.00 o
   3   8  12       63.41       59.67      4.57 o
   4   8  12     1289.79     1325.45     29.79 o
   5   8  12      762.72      778.99     27.90 o
   6   8  12     1314.46     1394.78     14.88 o
   7   8  12        0.69        2.50      1.76 o
   8   8  12        3.26        4.24      1.50 o
   9   8  12       57.15       56.29      8.51 o
  -5   9  12      142.95      131.99     11.31 o
  -4   9  12        1.70        3.24      1.23 o
  -3   9  12       17.71       16.85      2.63 o
  -2   9  12       11.00       13.19      1.28 o
  -1   9  12      730.96      668.14     16.19 o
   0   9  12       67.60       68.79      5.48 o
   1   9  12      629.12      630.16     10.31 o
   2   9  12        5.62        4.37      2.64 o
   3   9  12      215.08      204.63     10.00 o
   4   9  12       73.38       73.40      4.98 o
   5   9  12     1044.93     1036.79     11.94 o
   6   9  12       23.95       29.63      4.00 o
   7   9  12       50.11       47.06      5.54 o
   8   9  12      305.51      338.39     22.64 o
   9   9  12       32.37       13.50      3.49 o
  -4  10  12        7.80        7.85      1.94 o
  -3  10  12       15.92        9.77      1.40 o
  -2  10  12      177.70      174.35      4.69 o
  -1  10  12       25.57       17.76      1.70 o
   0  10  12        0.04        2.76      1.27 o
   1  10  12      707.11      683.53     12.67 o
   2  10  12      122.61      131.00     11.58 o
   3  10  12        2.05        2.05      1.45 o
   4  10  12       14.49       14.19      1.39 o
   5  10  12      312.03      323.64     21.67 o
   6  10  12      235.26      243.52     15.24 o
   7  10  12      548.51      591.72     31.35 o
   8  10  12      282.86      253.42     19.20 o
  -4  11  12        8.47        5.59      1.47 o
  -3  11  12       17.94       12.25      1.25 o
  -2  11  12      103.59       99.52      4.94 o
  -1  11  12      175.65      136.60     11.82 o
   0  11  12      105.56       86.73     10.81 o
   1  11  12        9.61        4.67      0.92 o
   2  11  12       33.72       34.26      6.02 o
   3  11  12        6.48        5.41      1.01 o
   4  11  12       60.10       60.54      5.77 o
   5  11  12       21.25       12.78      2.26 o
   6  11  12        6.64        7.79      2.09 o
   7  11  12      214.41      208.68     17.72 o
   8  11  12      136.23      140.60     10.76 o
  -3  12  12       36.07       31.93      4.56 o
  -2  12  12      145.96      141.32      6.65 o
  -1  12  12       22.31       16.43      2.20 o
   0  12  12        4.27        2.82      0.90 o
   1  12  12        8.07        8.34      1.74 o
   2  12  12       12.62        8.34      1.76 o
   3  12  12      113.70      102.35      9.13 o
   4  12  12        9.53       11.58      3.69 o
   5  12  12       15.78       16.71      2.04 o
   6  12  12       47.39       44.56      5.08 o
   7  12  12      104.51       75.49      9.70 o
  -3  13  12       72.63       71.23      9.05 o
  -2  13  12      106.19      112.68     11.73 o
  -1  13  12        1.09        2.95      2.15 o
   0  13  12      105.80      133.23     12.22 o
   1  13  12       10.83        7.91      1.94 o
   2  13  12       40.45       22.28      4.28 o
   3  13  12      409.48      403.15     30.72 o
   4  13  12       48.30       48.67      5.04 o
   5  13  12        0.02        1.84      0.99 o
   6  13  12        0.08        3.82      1.32 o
  -2  14  12      139.14      164.16     14.83 o
  -1  14  12        0.07       -2.27      2.26 o
   0  14  12       16.66       26.45      3.99 o
   1  14  12        2.71        3.21      1.59 o
   2  14  12      140.32      148.22     15.50 o
   3  14  12        6.00       18.40      2.58 o
   4  14  12       72.84       58.77      7.42 o
   0  15  12      145.52      176.93     14.79 o
   1  15  12       10.00       10.90      3.59 o
   2  15  12       25.37       22.01      3.74 o
   3  15  12      380.74      388.64     12.83 o
   1  -4  13       15.13       12.90      2.42 o
   2  -4  13        5.35        9.90      4.63 o
   3  -4  13       15.28       12.46      2.50 o
   4  -4  13       26.25       19.19      2.39 o
   5  -4  13       93.11       91.89      9.14 o
  -1  -3  13        5.52        6.64      2.19 o
   0  -3  13        7.65        4.80      1.44 o
   1  -3  13       82.15       64.40      8.31 o
   2  -3  13       10.26       21.43      4.79 o
   3  -3  13       95.99       95.86     10.85 o
   4  -3  13       15.02       18.24      1.82 o
   5  -3  13       90.92       98.86      9.01 o
   6  -3  13      150.17      138.31     13.24 o
   7  -3  13        4.08       16.90      3.55 o
  -2  -2  13       23.59       25.85      4.18 o
  -1  -2  13      167.39      153.57      6.24 o
   0  -2  13       17.72       15.38      1.70 o
   1  -2  13        5.14        2.82      1.21 o
   2  -2  13      353.44      318.77     28.20 o
   3  -2  13       81.52       72.32      5.09 o
   4  -2  13        0.06        4.83      3.88 o
   5  -2  13       41.77       40.66      3.84 o
   6  -2  13       93.51       89.42      9.81 o
   7  -2  13       17.78       29.09      4.55 o
  -2  -1  13        1.93        8.14      2.94 o
  -1  -1  13       17.87       16.84      1.68 o
   0  -1  13      230.00      232.90      7.66 o
   1  -1  13      183.87      186.05     12.01 o
   2  -1  13       16.24       10.07      1.51 o
   3  -1  13        2.88        2.34      1.33 o
   4  -1  13       88.85       92.51      8.74 o
   5  -1  13       34.30       39.26      4.41 o
   6  -1  13      204.65      192.69     12.44 o
   7  -1  13      545.66      575.71     24.59 o
   8  -1  13       62.08       60.77      9.95 o
  -3   0  13      360.80      397.56     19.01 o
  -2   0  13      112.02      108.38      7.45 o
  -1   0  13       52.91       54.06      9.06 o
   0   0  13      106.46       90.87      5.72 o
   1   0  13      161.02      174.18      7.37 o
   2   0  13       33.47       24.61      2.20 o
   3   0  13       62.09       56.81      4.41 o
   4   0  13        1.69        4.26      1.91 o
   5   0  13        0.23        6.38      2.77 o
   6   0  13        6.70       -0.14      1.77 o
   7   0  13      139.02      162.00     14.33 o
   8   0  13        3.27        6.74      2.21 o
  -3   1  13      340.31      396.80     22.45 o
  -2   1  13       65.20       61.63      5.58 o
  -1   1  13      377.19      394.80      9.80 o
   0   1  13       85.52       77.39      5.37 o
   1   1  13      368.66      365.62      9.70 o
   2   1  13        8.32        8.35      0.82 o
   3   1  13      140.44      126.92      6.07 o
   4   1  13       90.92       99.31     11.09 o
   5   1  13       20.25       23.12      5.63 o
   6   1  13       51.31       59.79      7.14 o
   7   1  13        9.07       18.72      3.62 o
   8   1  13        8.41        6.86      2.12 o
   9   1  13       14.37       14.26      4.96 o
  -4   2  13      145.26      147.73     10.91 o
  -3   2  13      152.70      134.10     13.65 o
  -2   2  13       29.58       37.69      4.22 o
  -1   2  13      147.79      159.57      8.01 o
   0   2  13       39.79       34.78      2.90 o
   1   2  13      189.40      179.76      5.92 o
   2   2  13       89.26       91.37      5.61 o
   3   2  13       37.37       34.62      2.66 o
   4   2  13       17.94       17.73      2.69 o
   5   2  13        6.06       -2.21      3.01 o
   6   2  13      236.86      209.16     14.27 o
   7   2  13      100.69      104.31     13.23 o
   8   2  13        0.63        2.88      2.51 o
   9   2  13       99.54      118.67     13.37 o
  -4   3  13       18.01       14.09      3.63 o
  -3   3  13       19.05       18.13      3.65 o
  -2   3  13       97.36      106.54     12.51 o
  -1   3  13       56.60       58.11      5.35 o
   0   3  13       84.09       76.10      5.18 o
   1   3  13        3.67        2.86      0.93 o
   2   3  13       63.47       59.61      4.75 o
   3   3  13       81.17       80.30      5.97 o
   4   3  13      110.46      112.03      7.70 o
   5   3  13       95.73      100.83      7.50 o
   6   3  13      168.37      139.69     14.64 o
   7   3  13        8.71       -0.65      3.15 o
   8   3  13       10.09       12.13      4.28 o
   9   3  13      252.13      261.10     20.64 o
  -4   4  13       21.76       27.59      4.49 o
  -3   4  13       52.35       51.40      6.10 o
  -2   4  13       17.42       30.41      3.78 o
  -1   4  13     1123.48     1149.43     15.78 o
   0   4  13      285.82      271.13      5.41 o
   1   4  13      775.30      767.16     13.16 o
   2   4  13      246.38      240.39     14.09 o
   3   4  13        2.34        4.51      2.67 o
   4   4  13       38.45       42.89      3.19 o
   5   4  13      193.65      197.97      8.48 o
   6   4  13      242.15      272.93     19.19 o
   7   4  13      214.59      215.56     18.04 o
   8   4  13      487.70      486.83     32.54 o
   9   4  13       30.61       34.70      4.99 o
  -4   5  13      315.18      358.53     14.91 o
  -3   5  13        3.71        3.00      1.83 o
  -2   5  13        2.01        1.56      1.76 o
  -1   5  13      162.94      176.48     10.36 o
   0   5  13      156.32      137.47     11.97 o
   1   5  13      158.67      175.85      8.15 o
   2   5  13      299.37      305.79      9.60 o
   3   5  13      149.65      147.21      9.20 o
   4   5  13      140.82      127.37     17.63 o
   5   5  13       12.32       13.73      2.65 o
   6   5  13      160.26      179.59     17.64 o
   7   5  13      142.79      170.77     13.63 o
   8   5  13      132.14      137.92     13.19 o
   9   5  13       10.70        6.49      2.49 o
  -4   6  13        3.74        9.85      1.97 o
  -3   6  13       11.34       12.85      2.69 o
  -2   6  13      155.76      181.08     12.12 o
  -1   6  13       39.67       43.84      4.14 o
   0   6  13        5.71        4.82      1.18 o
   1   6  13       37.11       40.03      8.01 o
   2   6  13      166.61      178.51     14.83 o
   3   6  13      738.32      744.84     12.65 o
   4   6  13        2.15        2.86      1.48 o
   5   6  13      207.97      193.59      8.69 o
   6   6  13       73.57       82.15     10.50 o
   7   6  13      196.85      206.97      7.77 o
   8   6  13        0.00       -0.83      2.90 o
   9   6  13       94.42      109.49      9.10 o
  -4   7  13       26.40       27.65      3.79 o
  -3   7  13        0.87        5.42      1.32 o
  -2   7  13        2.16        2.08      1.63 o
  -1   7  13       21.33       24.14      2.74 o
   0   7  13       13.95       14.96      2.76 o
   1   7  13      726.91      730.96     13.52 o
   2   7  13      208.60      222.48     10.25 o
   3   7  13      420.27      425.27     29.51 o
   4   7  13     1113.45     1084.02     27.07 o
   5   7  13        6.78       11.26      1.79 o
   6   7  13      122.88      131.43     13.08 o
   7   7  13      187.10      230.00     15.14 o
   8   7  13       18.36       24.17      4.18 o
   9   7  13        3.92        5.59      2.44 o
  -4   8  13        5.45        2.27      1.79 o
  -3   8  13       50.92       40.38      3.42 o
  -2   8  13       61.89       67.20      6.29 o
  -1   8  13       13.54       15.29      1.67 o
   0   8  13       77.09       85.36      8.49 o
   1   8  13      505.33      510.83     11.42 o
   2   8  13      239.15      213.83     13.22 o
   3   8  13      423.95      400.38     11.35 o
   4   8  13      269.59      260.27      9.01 o
   5   8  13      185.90      193.46      7.84 o
   6   8  13       23.56       26.78      3.45 o
   7   8  13      139.15      137.73     12.63 o
   8   8  13        4.18       -0.72      1.76 o
   9   8  13       39.06       39.76      5.55 o
  -4   9  13       62.83       59.08      7.95 o
  -3   9  13       23.04       17.88      1.89 o
  -2   9  13       50.86       49.82      3.65 o
  -1   9  13        1.09        1.32      2.16 o
   0   9  13      152.27      155.87      6.96 o
   1   9  13       89.82      101.66      9.79 o
   2   9  13       53.87       48.04      3.39 o
   3   9  13      225.83      221.16      8.31 o
   4   9  13       64.97       63.33      6.68 o
   5   9  13       59.35       57.95      6.44 o
   6   9  13      315.80      287.79      9.41 o
   7   9  13        2.06       -1.19      2.79 o
   8   9  13       12.67        8.92      2.10 o
  -4  10  13      388.57      494.88      9.56 o
  -3  10  13        0.18        2.62      0.93 o
  -2  10  13       29.45       24.81      3.32 o
  -1  10  13      135.86      135.37      9.29 o
   0  10  13      183.49      182.51     24.50 o
   1  10  13      180.00      179.85      4.80 o
   2  10  13        4.07        6.47      2.06 o
   3  10  13      343.38      352.00      5.33 o
   4  10  13        0.56        2.04      2.10 o
   5  10  13        0.12        0.77      5.05 o
   6  10  13      783.63      833.15     25.13 o
   7  10  13        1.47        1.26      1.50 o
   8  10  13      522.25      503.92     12.29 o
  -3  11  13        3.03        4.85      1.41 o
  -2  11  13        0.37        1.96      1.17 o
  -1  11  13      104.42      106.36      5.39 o
   0  11  13      215.64      216.36     24.36 o
   1  11  13      143.97      145.82     15.17 o
   2  11  13       13.02       12.88      2.62 o
   3  11  13      210.27      207.55      6.30 o
   4  11  13        2.51        0.45      1.81 o
   5  11  13        2.80        4.91      1.59 o
   6  11  13       57.71       47.46      6.49 o
   7  11  13      271.89      272.66     21.78 o
  -3  12  13       17.86       17.91      2.92 o
  -2  12  13       16.08        8.96      1.24 o
  -1  12  13      130.27      140.94      7.69 o
   0  12  13      141.94      154.68     11.41 o
   1  12  13       57.16       42.65      7.16 o
   2  12  13       62.30       54.33      4.04 o
   3  12  13      156.08      151.01      9.98 o
   4  12  13        0.07        4.21      2.14 o
   5  12  13        2.17        3.86      1.39 o
   6  12  13      256.28      275.97     15.26 o
   7  12  13      213.15      164.40     15.78 o
  -2  13  13      111.39      116.00     11.10 o
  -1  13  13       13.24       21.08      2.95 o
   0  13  13       13.54       20.03      3.63 o
   1  13  13       46.06       42.64      5.60 o
   2  13  13       41.84       47.90      4.79 o
   3  13  13       61.03       61.04      7.51 o
   4  13  13        4.75        6.31      2.65 o
   5  13  13       81.70       68.04     13.69 o
   6  13  13      157.24      141.56     12.01 o
  -1  14  13        6.18        4.68      1.72 o
   0  14  13       16.32       21.47      3.60 o
   1  14  13        4.54        1.50      1.59 o
   2  14  13        9.68        4.73      2.13 o
   3  14  13        1.86        0.85      3.27 o
   4  14  13        1.38       -1.01      2.67 o
   2  -3  14        0.95        3.07      5.36 o
   3  -3  14      220.54      272.97     19.38 o
   4  -3  14        3.31        6.98      1.58 o
   0  -2  14      156.46      145.10      7.35 o
   1  -2  14        8.27        4.03      1.25 o
   2  -2  14      168.38      175.06     12.67 o
   3  -2  14       47.98       43.78      8.27 o
   4  -2  14       31.35       34.10      3.29 o
   5  -2  14       49.42       64.09      7.83 o
   6  -2  14       35.84       39.36      5.69 o
  -1  -1  14       13.02       10.94      2.36 o
   0  -1  14       85.15       99.08      9.90 o
   1  -1  14        0.02        0.88      0.88 o
   2  -1  14       92.64       77.07      6.58 o
   3  -1  14      150.24      129.21      9.69 o
   4  -1  14       59.45       66.10     10.91 o
   5  -1  14      195.93      197.36     16.12 o
   6  -1  14        4.76        3.58      3.13 o
   7  -1  14       59.20       67.26      9.20 o
  -1   0  14      170.10      176.90      4.26 o
   0   0  14      142.93      126.01      5.42 o
   1   0  14      134.44      134.83      6.19 o
   2   0  14      120.98      132.58      6.53 o
   3   0  14       78.79       60.33      3.92 o
   4   0  14      158.27      114.81      6.12 o
   5   0  14      225.08      272.33     19.76 o
   6   0  14        0.91       -0.13      3.21 o
   7   0  14       15.99        6.37      3.46 o
  -2   1  14        0.44        3.75      1.52 o
  -1   1  14      101.17      108.27      6.46 o
   0   1  14       66.92       55.43      4.66 o
   1   1  14        3.14        4.55      0.68 o
   2   1  14      144.34      138.56      5.87 o
   3   1  14        6.36        4.52      0.93 o
   4   1  14        1.54        2.00      0.74 o
   5   1  14      176.04      213.33     22.82 o
   6   1  14       87.51       73.37      5.27 o
   7   1  14       42.43       57.32      6.83 o
   8   1  14        5.65        9.32      2.83 o
  -2   2  14        7.72        6.23      3.59 o
  -1   2  14      157.75      146.07      6.86 o
   0   2  14      442.76      416.56     11.88 o
   1   2  14       32.20       39.31      5.03 o
   2   2  14      260.81      258.93      6.65 o
   3   2  14       11.33       10.13      2.13 o
   4   2  14      141.43      154.78     19.03 o
   5   2  14      120.73      145.36     13.64 o
   6   2  14       11.93        6.96      2.33 o
   7   2  14       67.75       87.47     10.55 o
   8   2  14      148.34      156.43     11.36 o
  -3   3  14        0.44       13.29      4.03 o
  -2   3  14        0.73        1.64      0.88 o
  -1   3  14      125.05      131.81     11.04 o
   0   3  14      223.37      192.48      6.85 o
   1   3  14      217.22      210.31      6.98 o
   2   3  14       10.02        7.50      0.80 o
   3   3  14       41.34       37.57      3.54 o
   4   3  14       28.15       39.01      5.76 o
   5   3  14       88.65       86.43      6.47 o
   6   3  14        9.77       14.97      4.00 o
   7   3  14       29.34       33.09      5.00 o
   8   3  14       10.65       11.51      4.03 o
  -3   4  14       15.95       20.65      3.27 o
  -2   4  14        0.12        3.72      1.56 o
  -1   4  14       55.29       56.03      3.66 o
   0   4  14        9.02        5.98      1.38 o
   1   4  14       99.83      115.39     10.16 o
   2   4  14       13.38       12.11      1.28 o
   3   4  14        5.98       12.61      1.24 o
   4   4  14       54.71       65.35      5.69 o
   5   4  14      107.20      133.63      7.11 o
   6   4  14       87.33       74.49      9.74 o
   7   4  14      120.95      135.96     16.19 o
   8   4  14       11.51       13.62      3.05 o
  -3   5  14       47.37       47.72      6.18 o
  -2   5  14        0.20        3.60      1.90 o
  -1   5  14        0.31        2.04      1.20 o
   0   5  14        3.23        6.17      1.41 o
   1   5  14        9.90        4.08      1.25 o
   2   5  14       69.66       62.58      6.92 o
   3   5  14       55.15       59.08      9.01 o
   4   5  14      357.35      353.51     13.88 o
   5   5  14       42.65       44.56      4.15 o
   6   5  14        0.79        1.71      3.45 o
   7   5  14      355.65      432.43     27.24 o
   8   5  14        0.25        2.46      2.99 o
  -3   6  14      206.49      248.75     15.76 o
  -2   6  14       91.21       97.72      6.14 o
  -1   6  14       53.25       51.11      4.03 o
   0   6  14        1.65        7.06      2.87 o
   1   6  14       59.71       63.35      5.76 o
   2   6  14      190.98      202.78      6.58 o
   3   6  14       51.84       53.10      4.71 o
   4   6  14      220.03      238.66     12.52 o
   5   6  14       18.01       19.43      4.48 o
   6   6  14      202.98      238.43     19.70 o
   7   6  14      190.59      205.72     16.68 o
   8   6  14        4.29       -0.33      2.99 o
  -3   7  14       14.76       14.62      2.64 o
  -2   7  14      114.01      124.89      7.13 o
  -1   7  14      147.62      150.53      7.27 o
   0   7  14       31.96       41.85      3.56 o
   1   7  14      226.42      234.11      7.08 o
   2   7  14       53.57       50.56      5.29 o
   3   7  14        6.41        6.63      2.01 o
   4   7  14       10.85        9.24      1.64 o
   5   7  14       46.49       46.90      4.72 o
   6   7  14      373.01      396.48     11.69 o
   7   7  14       61.05       71.90      5.00 o
   8   7  14        5.88        8.92      3.33 o
  -3   8  14       47.48       48.87      4.78 o
  -2   8  14       44.66       48.89      4.41 o
  -1   8  14      140.28      154.73      8.74 o
   0   8  14       20.06       20.83      5.37 o
   1   8  14       26.85       24.58      7.39 o
   2   8  14      297.53      265.39      9.31 o
   3   8  14       15.02       13.41      1.93 o
   4   8  14      289.57      282.30     12.15 o
   5   8  14      644.99      636.33     14.93 o
   6   8  14       22.99       22.70      4.09 o
   7   8  14      202.25      222.96     20.94 o
   8   8  14       15.80       17.13      3.91 o
  -3   9  14        8.64        7.37      1.63 o
  -2   9  14        0.02        2.55      1.01 o
  -1   9  14       50.47       58.49      5.86 o
   0   9  14       47.81       64.87      4.58 o
   1   9  14      155.57      161.33     10.12 o
   2   9  14      132.36      150.25      9.05 o
   3   9  14      764.19      807.90     34.97 o
   4   9  14      103.92       93.05      6.80 o
   5   9  14      123.44      122.52     11.78 o
   6   9  14      544.79      556.74     23.79 o
   7   9  14       72.03       60.64      7.53 o
   8   9  14        1.13        2.91      1.46 o
  -3  10  14      206.14      224.11     13.41 o
  -2  10  14       71.48       66.34      6.24 o
  -1  10  14        1.80        4.49      1.54 o
   0  10  14       99.77      116.70      5.95 o
   1  10  14      131.36      141.05     10.12 o
   2  10  14        0.07        1.48      1.40 o
   3  10  14        7.25        7.93      3.92 o
   4  10  14      252.44      248.41      6.99 o
   5  10  14      148.58      158.04     12.19 o
   6  10  14       39.94       35.32      4.73 o
   7  10  14       43.18       38.44      6.26 o
  -2  11  14       77.70       78.96     10.65 o
  -1  11  14       19.24       11.70      1.29 o
   0  11  14       28.27       31.08      5.06 o
   1  11  14        5.86        6.62      2.29 o
   2  11  14       78.31       88.72     15.78 o
   3  11  14      103.08      105.83     11.42 o
   4  11  14       26.67       18.96      5.33 o
   5  11  14       45.00       46.46     11.56 o
   6  11  14        2.01        7.05      1.76 o
   7  11  14       10.29        8.05      3.29 o
  -1  12  14       25.72       29.85      3.16 o
   0  12  14       72.21       58.09      5.68 o
   1  12  14      347.26      338.03     24.44 o
   2  12  14       11.59        6.70      1.73 o
   3  12  14        7.07        8.35      1.25 o
   4  12  14       45.87       45.15      4.79 o
   5  12  14       14.80        8.60      1.52 o
   6  12  14       13.54        7.17      2.77 o
  -1  13  14        3.13        5.35      2.54 o
   0  13  14       66.83       97.67      9.42 o
   1  13  14       62.68       71.64     10.56 o
   2  13  14       43.99       45.90      6.58 o
   3  13  14      205.29      202.47     16.68 o
   4  13  14        3.74        8.14      4.01 o
   5  13  14       74.91       72.57     17.17 o
   1  14  14       40.52       60.94      8.63 o
   2  14  14        9.07       11.88      3.37 o
   3  14  14      103.72      110.82     10.62 o
   2  -1  15      199.03      203.67      9.60 o
   3  -1  15       20.81       19.64      5.24 o
   4  -1  15       39.26       35.55     13.90 o
   5  -1  15      111.47      145.99     10.99 o
   1   0  15       29.78       27.37      3.74 o
   2   0  15      191.68      177.00      6.68 o
   3   0  15      125.51      110.54     20.83 o
   4   0  15       46.02       68.74     12.83 o
   5   0  15       74.98       90.36     12.04 o
   6   0  15      132.04      128.81     11.29 o
   0   1  15      197.67      193.17      7.22 o
   1   1  15        0.07        2.40      1.02 o
   2   1  15       17.77       16.11      1.53 o
   3   1  15      100.87       95.90      7.11 o
   4   1  15       28.02       22.25      7.93 o
   5   1  15        5.70       -1.00      2.87 o
   6   1  15        5.88        3.64      4.45 o
   7   1  15       17.89        7.26      3.76 o
  -1   2  15      289.74      289.95      4.89 o
   0   2  15      124.59      131.53      8.57 o
   1   2  15      307.37      337.81     29.55 o
   2   2  15      224.49      243.90      9.62 o
   3   2  15      313.85      326.32     12.17 o
   4   2  15       23.83       33.45      9.00 o
   5   2  15        0.56        4.18      1.74 o
   6   2  15        3.02        4.18      3.29 o
   7   2  15        6.35       -0.92      3.54 o
  -1   3  15      196.95      183.81      7.91 o
   0   3  15       11.25       10.43      1.41 o
   1   3  15       24.58       21.78      3.56 o
   2   3  15       25.11       25.71      3.03 o
   3   3  15       14.80       20.32      2.58 o
   4   3  15        9.38        6.71      3.76 o
   5   3  15      187.63      177.19      9.56 o
   6   3  15       25.01       28.45      4.77 o
   7   3  15       20.55       38.77      5.87 o
  -2   4  15        2.64        5.53      1.47 o
  -1   4  15      149.80      138.00     11.23 o
   0   4  15        0.28        3.59      0.97 o
   1   4  15        0.03        3.90      1.25 o
   2   4  15      196.24      201.27     11.62 o
   3   4  15        0.15        3.34      0.84 o
   4   4  15      185.67      204.46     12.58 o
   5   4  15       73.66       86.30      5.85 o
   6   4  15       25.71       28.24      4.26 o
   7   4  15       50.39       43.95      7.24 o
   8   4  15        6.84        9.13      3.72 o
  -2   5  15       55.23       53.47      5.36 o
  -1   5  15       52.10       51.97      5.49 o
   0   5  15       11.20        8.04      2.37 o
   1   5  15       26.79       30.60      2.86 o
   2   5  15       30.94       33.15      3.16 o
   3   5  15       10.56        7.69      1.60 o
   4   5  15        9.83        9.63      1.96 o
   5   5  15      235.72      250.04     13.87 o
   6   5  15       12.93       22.62      4.26 o
   7   5  15        3.55        1.51      2.00 o
   8   5  15       65.24       65.82      9.97 o
  -2   6  15      185.04      208.65      8.01 o
  -1   6  15       12.33       11.05      1.62 o
   0   6  15       33.73       34.53      4.66 o
   1   6  15       79.74      100.30      7.54 o
   2   6  15        0.78        2.48      1.94 o
   3   6  15      106.56      107.04     11.58 o
   4   6  15       15.66       20.23      3.04 o
   5   6  15       42.49       37.02      2.85 o
   6   6  15       32.02       32.83      3.96 o
   7   6  15        5.03        4.14      2.38 o
   8   6  15      214.71      210.25     17.33 o
  -2   7  15       82.81       98.53      5.71 o
  -1   7  15       92.15       78.52     10.57 o
   0   7  15       26.34       27.07      3.34 o
   1   7  15      198.16      199.73      9.03 o
   2   7  15        4.44        6.18      1.46 o
   3   7  15        2.39        4.99      1.50 o
   4   7  15      237.40      237.00      8.25 o
   5   7  15        7.52        6.71      2.35 o
   6   7  15      283.73      296.12     23.60 o
   7   7  15       16.27        7.27      1.90 o
  -2   8  15       16.88       14.60      2.78 o
  -1   8  15       73.22       75.64      7.49 o
   0   8  15        0.08        2.91      1.63 o
   1   8  15      250.66      253.13     10.10 o
   2   8  15        1.41        0.76      2.02 o
   3   8  15       29.11       31.61      2.65 o
   4   8  15       20.70       29.58      2.82 o
   5   8  15       80.34       80.74      5.41 o
   6   8  15       68.63       75.50      6.82 o
   7   8  15      114.00      129.70      8.23 o
  -2   9  15       29.12       32.22      3.94 o
  -1   9  15       43.18       46.82      4.67 o
   0   9  15        6.61       11.01      2.18 o
   1   9  15      392.96      427.05     11.53 o
   2   9  15        9.69       11.38      3.31 o
   3   9  15       28.49       32.88      3.85 o
   4   9  15       63.66       68.73     10.94 o
   5   9  15        8.82       12.13      2.53 o
   6   9  15      176.09      166.32     12.00 o
   7   9  15      392.76      489.74     27.46 o
  -1  10  15        0.57        1.87      2.55 o
   0  10  15       56.62       64.27      5.35 o
   1  10  15      230.90      255.19     13.79 o
   2  10  15        0.97        2.93      2.32 o
   3  10  15        3.12        2.40      1.00 o
   4  10  15      353.12      316.94     11.21 o
   5  10  15       54.88       50.92      4.58 o
   6  10  15        5.02        5.71      2.83 o
  -1  11  15      178.66      188.56      9.80 o
   0  11  15        3.54        7.74      2.53 o
   1  11  15       46.89       52.14      9.50 o
   2  11  15       58.97       69.94      6.04 o
   3  11  15      141.36      130.41      6.60 o
   4  11  15      104.98      128.55     12.13 o
   5  11  15      366.66      375.38      9.06 o
   6  11  15      698.96      742.00     79.86 o
   0  12  15        0.60        1.31      2.72 o
   1  12  15        0.53        1.96      0.93 o
   2  12  15       24.39       24.17     10.85 o
   3  12  15        2.79        2.36      1.04 o
   4  12  15        0.02        2.18      1.21 o
   5  12  15       85.03       81.06      7.19 o
   2  13  15        6.98        8.03      4.15 o
   3  13  15        9.71        7.76      3.94 o
   3   1  16       26.16       27.66      4.76 o
   4   1  16      151.25      182.32     11.77 o
   1   2  16      128.59      151.34     23.36 o
   2   2  16      146.62      160.05      7.64 o
   3   2  16       12.74       18.86      4.99 o
   4   2  16       31.92       33.92      7.59 o
   5   2  16      177.77      188.09     14.36 o
   1   3  16       16.42       16.80      2.45 o
   2   3  16        0.33        2.52      1.89 o
   3   3  16        0.08        2.68      1.66 o
   4   3  16       38.21       51.39      5.41 o
   5   3  16      178.86      179.57     17.22 o
   6   3  16        3.79        5.28      2.67 o
   0   4  16      223.40      221.13      9.63 o
   1   4  16      195.74      209.82     11.73 o
   2   4  16      152.11      188.13     12.23 o
   3   4  16      105.21      114.09     10.65 o
   4   4  16      142.29      184.09     21.19 o
   5   4  16      213.51      231.14     11.60 o
   6   4  16        8.21        6.82      2.12 o
   0   5  16       36.12       28.42      3.29 o
   1   5  16       13.68       12.67      2.61 o
   2   5  16       61.40       68.66      6.21 o
   3   5  16       12.32        8.37      1.37 o
   4   5  16      276.25      312.13     12.97 o
   5   5  16       90.36      102.07      6.79 o
   6   5  16        0.09        1.17      2.15 o
   0   6  16        6.84        7.78      2.00 o
   1   6  16       19.42       21.13      2.76 o
   2   6  16      127.50      131.73      8.21 o
   3   6  16        3.68        5.43      1.23 o
   4   6  16      123.17      122.78      9.35 o
   5   6  16        4.96        8.56      1.49 o
   6   6  16       26.36       36.76      5.51 o
   0   7  16        6.89        8.93      2.69 o
   1   7  16        0.24        3.06      0.78 o
   2   7  16      163.86      159.25     10.18 o
   3   7  16       68.08       83.45      7.70 o
   4   7  16       18.48       21.85      2.49 o
   5   7  16        0.48        2.28      1.15 o
   6   7  16       17.59       19.18      2.27 o
   0   8  16      393.94      473.00      8.74 o
   1   8  16       37.55       41.38      5.67 o
   2   8  16      103.22      107.87      6.66 o
   3   8  16       14.37       13.32      2.12 o
   4   8  16        1.06        3.88      1.19 o
   5   8  16      185.97      180.27     14.10 o
   6   8  16       51.00       55.35      5.64 o
   0   9  16      391.71      489.76     20.82 o
   1   9  16        5.91        6.05      3.57 o
   2   9  16      174.64      208.19      9.01 o
   3   9  16        0.12        3.62      0.76 o
   4   9  16       13.33       14.48      3.64 o
   5   9  16       81.88       84.12      7.85 o
   6   9  16       70.42       79.59      7.57 o
   0  10  16       40.29       29.39      4.01 o
   1  10  16       52.10       52.98      6.15 o
   2  10  16       97.34      125.35     10.62 o
   3  10  16        1.99        5.27      1.56 o
   4  10  16        0.50        2.81      1.03 o
   5  10  16       33.32       26.82      3.37 o
   1  11  16       77.98       97.13      8.67 o
   2  11  16      132.47      174.11     12.52 o
   3  11  16       32.91       40.12      4.19 o
   4  11  16       13.29       14.20      2.75 o
   3   5  17      287.11      312.39     10.94 o
   3   6  17       63.53       64.97      7.00 o
   4   6  17      198.91      217.65      7.62 o
   2   7  17        1.15        2.25      1.47 o
   3   7  17       24.61       27.16      3.16 o
   4   7  17      168.47      184.11      7.85 o
   3   8  17        5.18        5.89      1.63 o
 
